# Supplementary material for: Epitome: predicting epigenetic events in novel cell types with multi-cell deep ensemble learning
Source: Nucleic Acids Res. 2021 Aug 11;49(19):e110. doi: 10.1093/nar/gkab676 (PMC8565335; doi:10.1093/nar/gkab676)
Supplement: gkab676_Supplemental_Files [file gkab676_supplemental_files.zip]

Archive with 2 entries (2 files):
- supplement.pdf
- supplementary_tables.xlsx
