# Supplementary material for: Epitome: predicting epigenetic events in novel cell types with multi-cell deep ensemble learning
Source: Nucleic Acids Res. 2021 Aug 11;49(19):e110. doi: 10.1093/nar/gkab676 (PMC8565335; doi:10.1093/nar/gkab676)
Supplement: gkab676_Supplemental_Files [file gkab676_supplemental_files.zip › supplementary_tables.xlsx]

## Sheet: TableS2_ENCODE
File accession	Assay	Biosample term name	Experiment target	File assembly	File download URL	Source
ENCFF071TBL	DNase-seq	Panc1		hg19	https://www.encodeproject.org/files/ENCFF071TBL/@@download/ENCFF071TBL.bigBed	ENCODE
ENCFF262FNY	DNase-seq	astrocyte		hg19	https://www.encodeproject.org/files/ENCFF262FNY/@@download/ENCFF262FNY.bigBed	ENCODE
ENCFF850OXS	DNase-seq	HCT116		hg19	https://www.encodeproject.org/files/ENCFF850OXS/@@download/ENCFF850OXS.bigBed	ENCODE
ENCFF191XEV	DNase-seq	A549		hg19	https://www.encodeproject.org/files/ENCFF191XEV/@@download/ENCFF191XEV.bigBed	ENCODE
ENCFF085GQA	DNase-seq	endothelial cell of umbilical vein		hg19	https://www.encodeproject.org/files/ENCFF085GQA/@@download/ENCFF085GQA.bigBed	ENCODE
ENCFF984HWZ	DNase-seq	GM12878		hg19	https://www.encodeproject.org/files/ENCFF984HWZ/@@download/ENCFF984HWZ.bigBed	ENCODE
ENCFF391OAA	DNase-seq	MCF-7		hg19	https://www.encodeproject.org/files/ENCFF391OAA/@@download/ENCFF391OAA.bigBed	ENCODE
ENCFF798FAX	DNase-seq	neuronal stem cell		hg19	https://www.encodeproject.org/files/ENCFF798FAX/@@download/ENCFF798FAX.bigBed	ENCODE
ENCFF944ISH	DNase-seq	OCI-LY7		hg19	https://www.encodeproject.org/files/ENCFF944ISH/@@download/ENCFF944ISH.bigBed	ENCODE
ENCFF240KNR	DNase-seq	neural progenitor cell		hg19	https://www.encodeproject.org/files/ENCFF240KNR/@@download/ENCFF240KNR.bigBed	ENCODE
ENCFF778QRY	DNase-seq	liver		hg19	https://www.encodeproject.org/files/ENCFF778QRY/@@download/ENCFF778QRY.bigBed	ENCODE
ENCFF331TXY	DNase-seq	smooth muscle cell		hg19	https://www.encodeproject.org/files/ENCFF331TXY/@@download/ENCFF331TXY.bigBed	ENCODE
ENCFF865OOD	DNase-seq	HepG2		hg19	https://www.encodeproject.org/files/ENCFF865OOD/@@download/ENCFF865OOD.bigBed	ENCODE
ENCFF668NQV	DNase-seq	H9		hg19	https://www.encodeproject.org/files/ENCFF668NQV/@@download/ENCFF668NQV.bigBed	ENCODE
ENCFF086FXE	DNase-seq	hepatocyte		hg19	https://www.encodeproject.org/files/ENCFF086FXE/@@download/ENCFF086FXE.bigBed	ENCODE
ENCFF916JSK	DNase-seq	HEK293T		hg19	https://www.encodeproject.org/files/ENCFF916JSK/@@download/ENCFF916JSK.bigBed	ENCODE
ENCFF725EAZ	DNase-seq	osteoblast		hg19	https://www.encodeproject.org/files/ENCFF725EAZ/@@download/ENCFF725EAZ.bigBed	ENCODE
ENCFF098ELN	DNase-seq	H1		hg19	https://www.encodeproject.org/files/ENCFF098ELN/@@download/ENCFF098ELN.bigBed	ENCODE
ENCFF000SSD	DNase-seq	myotube		hg19	https://www.encodeproject.org/files/ENCFF000SSD/@@download/ENCFF000SSD.bigBed	ENCODE
ENCFF000SRK	DNase-seq	skeletal muscle myoblast		hg19	https://www.encodeproject.org/files/ENCFF000SRK/@@download/ENCFF000SRK.bigBed	ENCODE
ENCFF722YDL	DNase-seq	IMR-90		hg19	https://www.encodeproject.org/files/ENCFF722YDL/@@download/ENCFF722YDL.bigBed	ENCODE
ENCFF552RMB	DNase-seq	mesendoderm		hg19	https://www.encodeproject.org/files/ENCFF552RMB/@@download/ENCFF552RMB.bigBed	ENCODE
ENCFF350CGR	DNase-seq	K562		hg19	https://www.encodeproject.org/files/ENCFF350CGR/@@download/ENCFF350CGR.bigBed	ENCODE
ENCFF000SQW	DNase-seq	mammary epithelial cell		hg19	https://www.encodeproject.org/files/ENCFF000SQW/@@download/ENCFF000SQW.bigBed	ENCODE
ENCFF051FDK	DNase-seq	GM23338		hg19	https://www.encodeproject.org/files/ENCFF051FDK/@@download/ENCFF051FDK.bigBed	ENCODE
ENCFF954CCD	DNase-seq	mesenchymal stem cell		hg19	https://www.encodeproject.org/files/ENCFF954CCD/@@download/ENCFF954CCD.bigBed	ENCODE
ENCFF882JLR	DNase-seq	CD14-positive monocyte		hg19	https://www.encodeproject.org/files/ENCFF882JLR/@@download/ENCFF882JLR.bigBed	ENCODE
ENCFF700TJU	DNase-seq	MM.1S		hg19	https://www.encodeproject.org/files/ENCFF700TJU/@@download/ENCFF700TJU.bigBed	ENCODE
ENCFF883JNK	DNase-seq	trophoblast cell		hg19	https://www.encodeproject.org/files/ENCFF883JNK/@@download/ENCFF883JNK.bigBed	ENCODE
ENCFF274YJQ	DNase-seq	Karpas-422		hg19	https://www.encodeproject.org/files/ENCFF274YJQ/@@download/ENCFF274YJQ.bigBed	ENCODE
ENCFF053GTH	DNase-seq	PC-9		hg19	https://www.encodeproject.org/files/ENCFF053GTH/@@download/ENCFF053GTH.bigBed	ENCODE
ENCFF490MCU	DNase-seq	GM23248		hg19	https://www.encodeproject.org/files/ENCFF490MCU/@@download/ENCFF490MCU.bigBed	ENCODE
ENCFF439MNF	DNase-seq	HeLa-S3		hg19	https://www.encodeproject.org/files/ENCFF439MNF/@@download/ENCFF439MNF.bigBed	ENCODE
ENCFF851DSR	DNase-seq	PC-3		hg19	https://www.encodeproject.org/files/ENCFF851DSR/@@download/ENCFF851DSR.bigBed	ENCODE
ENCFF000TEA	DNase-seq	SK-N-SH		hg19	https://www.encodeproject.org/files/ENCFF000TEA/@@download/ENCFF000TEA.bigBed	ENCODE
ENCFF543EHG	TF ChIP-seq	HepG2	ATF7-human	hg19	https://www.encodeproject.org/files/ENCFF543EHG/@@download/ENCFF543EHG.bigBed	ENCODE
ENCFF669XYE	TF ChIP-seq	HEK293T	ZFX-human	hg19	https://www.encodeproject.org/files/ENCFF669XYE/@@download/ENCFF669XYE.bigBed	ENCODE
ENCFF016EBF	TF ChIP-seq	A549	USF2-human	hg19	https://www.encodeproject.org/files/ENCFF016EBF/@@download/ENCFF016EBF.bigBed	ENCODE
ENCFF339PHL	TF ChIP-seq	MCF-7	RFX5-human	hg19	https://www.encodeproject.org/files/ENCFF339PHL/@@download/ENCFF339PHL.bigBed	ENCODE
ENCFF258FGR	TF ChIP-seq	liver	MAX-human	hg19	https://www.encodeproject.org/files/ENCFF258FGR/@@download/ENCFF258FGR.bigBed	ENCODE
ENCFF717ULT	TF ChIP-seq	liver	RXRA-human	hg19	https://www.encodeproject.org/files/ENCFF717ULT/@@download/ENCFF717ULT.bigBed	ENCODE
ENCFF146THB	TF ChIP-seq	K562	EHMT2-human	hg19	https://www.encodeproject.org/files/ENCFF146THB/@@download/ENCFF146THB.bigBed	ENCODE
ENCFF961CSX	TF ChIP-seq	neural progenitor cell	EZH2phosphoT487-human	hg19	https://www.encodeproject.org/files/ENCFF961CSX/@@download/ENCFF961CSX.bigBed	ENCODE
ENCFF581NSG	TF ChIP-seq	HepG2	YBX1-human	hg19	https://www.encodeproject.org/files/ENCFF581NSG/@@download/ENCFF581NSG.bigBed	ENCODE
ENCFF026DEB	Histone ChIP-seq	PC-9	H2AFZ-human	hg19	https://www.encodeproject.org/files/ENCFF026DEB/@@download/ENCFF026DEB.bigBed	ENCODE
ENCFF865DQO	TF ChIP-seq	K562	TCF12-human	hg19	https://www.encodeproject.org/files/ENCFF865DQO/@@download/ENCFF865DQO.bigBed	ENCODE
ENCFF211MHZ	TF ChIP-seq	MCF-7	MAZ-human	hg19	https://www.encodeproject.org/files/ENCFF211MHZ/@@download/ENCFF211MHZ.bigBed	ENCODE
ENCFF070UFW	TF ChIP-seq	HepG2	ZNF207-human	hg19	https://www.encodeproject.org/files/ENCFF070UFW/@@download/ENCFF070UFW.bigBed	ENCODE
ENCFF732NVF	TF ChIP-seq	GM12878	HDGF-human	hg19	https://www.encodeproject.org/files/ENCFF732NVF/@@download/ENCFF732NVF.bigBed	ENCODE
ENCFF399QVP	TF ChIP-seq	HepG2	ZBTB40-human	hg19	https://www.encodeproject.org/files/ENCFF399QVP/@@download/ENCFF399QVP.bigBed	ENCODE
ENCFF227UNR	Histone ChIP-seq	GM23248	H2AFZ-human	hg19	https://www.encodeproject.org/files/ENCFF227UNR/@@download/ENCFF227UNR.bigBed	ENCODE
ENCFF722XFS	Histone ChIP-seq	neural progenitor cell	H2AFZ-human	hg19	https://www.encodeproject.org/files/ENCFF722XFS/@@download/ENCFF722XFS.bigBed	ENCODE
ENCFF215JSR	TF ChIP-seq	HEK293T	HDGF-human	hg19	https://www.encodeproject.org/files/ENCFF215JSR/@@download/ENCFF215JSR.bigBed	ENCODE
ENCFF757CEK	TF ChIP-seq	HCT116	EZH2phosphoT487-human	hg19	https://www.encodeproject.org/files/ENCFF757CEK/@@download/ENCFF757CEK.bigBed	ENCODE
ENCFF707OIL	TF ChIP-seq	MCF-7	YBX1-human	hg19	https://www.encodeproject.org/files/ENCFF707OIL/@@download/ENCFF707OIL.bigBed	ENCODE
ENCFF980XXN	TF ChIP-seq	GM23338	ETS1-human	hg19	https://www.encodeproject.org/files/ENCFF980XXN/@@download/ENCFF980XXN.bigBed	ENCODE
ENCFF637QTZ	TF ChIP-seq	A549	SREBF1-human	hg19	https://www.encodeproject.org/files/ENCFF637QTZ/@@download/ENCFF637QTZ.bigBed	ENCODE
ENCFF209EVA	TF ChIP-seq	MCF-7	ZNF207-human	hg19	https://www.encodeproject.org/files/ENCFF209EVA/@@download/ENCFF209EVA.bigBed	ENCODE
ENCFF441ULY	TF ChIP-seq	liver	JUND-human	hg19	https://www.encodeproject.org/files/ENCFF441ULY/@@download/ENCFF441ULY.bigBed	ENCODE
ENCFF955KPL	TF ChIP-seq	GM12878	YBX1-human	hg19	https://www.encodeproject.org/files/ENCFF955KPL/@@download/ENCFF955KPL.bigBed	ENCODE
ENCFF853SMC	TF ChIP-seq	smooth muscle cell	CTCF-human	hg19	https://www.encodeproject.org/files/ENCFF853SMC/@@download/ENCFF853SMC.bigBed	ENCODE
ENCFF888JNI	TF ChIP-seq	HepG2	TOE1-human	hg19	https://www.encodeproject.org/files/ENCFF888JNI/@@download/ENCFF888JNI.bigBed	ENCODE
ENCFF688KEP	TF ChIP-seq	A549	CHD4-human	hg19	https://www.encodeproject.org/files/ENCFF688KEP/@@download/ENCFF688KEP.bigBed	ENCODE
ENCFF029PII	TF ChIP-seq	hepatocyte	EZH2-human	hg19	https://www.encodeproject.org/files/ENCFF029PII/@@download/ENCFF029PII.bigBed	ENCODE
ENCFF610VCZ	TF ChIP-seq	GM12878	NFXL1-human	hg19	https://www.encodeproject.org/files/ENCFF610VCZ/@@download/ENCFF610VCZ.bigBed	ENCODE
ENCFF733VQW	TF ChIP-seq	PC-3	EZH2phosphoT487-human	hg19	https://www.encodeproject.org/files/ENCFF733VQW/@@download/ENCFF733VQW.bigBed	ENCODE
ENCFF805ACY	TF ChIP-seq	HepG2	KDM5A-human	hg19	https://www.encodeproject.org/files/ENCFF805ACY/@@download/ENCFF805ACY.bigBed	ENCODE
ENCFF512BUY	TF ChIP-seq	SK-N-SH	RCOR1-human	hg19	https://www.encodeproject.org/files/ENCFF512BUY/@@download/ENCFF512BUY.bigBed	ENCODE
ENCFF504RJC	TF ChIP-seq	MM.1S	EZH2phosphoT487-human	hg19	https://www.encodeproject.org/files/ENCFF504RJC/@@download/ENCFF504RJC.bigBed	ENCODE
ENCFF699IDP	Histone ChIP-seq	MM.1S	H2AFZ-human	hg19	https://www.encodeproject.org/files/ENCFF699IDP/@@download/ENCFF699IDP.bigBed	ENCODE
ENCFF349UUV	Histone ChIP-seq	PC-3	H2AFZ-human	hg19	https://www.encodeproject.org/files/ENCFF349UUV/@@download/ENCFF349UUV.bigBed	ENCODE
ENCFF129BKY	TF ChIP-seq	MM.1S	CTCF-human	hg19	https://www.encodeproject.org/files/ENCFF129BKY/@@download/ENCFF129BKY.bigBed	ENCODE
ENCFF874VWY	Histone ChIP-seq	Karpas-422	H2AFZ-human	hg19	https://www.encodeproject.org/files/ENCFF874VWY/@@download/ENCFF874VWY.bigBed	ENCODE
ENCFF879OMB	Histone ChIP-seq	MCF-7	H3F3A-human	hg19	https://www.encodeproject.org/files/ENCFF879OMB/@@download/ENCFF879OMB.bigBed	ENCODE
ENCFF728KJK	Histone ChIP-seq	SK-N-SH	H3F3A-human	hg19	https://www.encodeproject.org/files/ENCFF728KJK/@@download/ENCFF728KJK.bigBed	ENCODE
ENCFF852KTJ	TF ChIP-seq	hepatocyte	CTCF-human	hg19	https://www.encodeproject.org/files/ENCFF852KTJ/@@download/ENCFF852KTJ.bigBed	ENCODE
ENCFF039WRM	TF ChIP-seq	GM23248	EZH2-human	hg19	https://www.encodeproject.org/files/ENCFF039WRM/@@download/ENCFF039WRM.bigBed	ENCODE
ENCFF718ZML	TF ChIP-seq	MCF-7	NFXL1-human	hg19	https://www.encodeproject.org/files/ENCFF718ZML/@@download/ENCFF718ZML.bigBed	ENCODE
ENCFF750DRV	TF ChIP-seq	A549	KDM5A-human	hg19	https://www.encodeproject.org/files/ENCFF750DRV/@@download/ENCFF750DRV.bigBed	ENCODE
ENCFF377REX	TF ChIP-seq	HepG2	SMARCC2-human	hg19	https://www.encodeproject.org/files/ENCFF377REX/@@download/ENCFF377REX.bigBed	ENCODE
ENCFF917GKE	TF ChIP-seq	liver	SP1-human	hg19	https://www.encodeproject.org/files/ENCFF917GKE/@@download/ENCFF917GKE.bigBed	ENCODE
ENCFF635KVN	TF ChIP-seq	liver	TAF1-human	hg19	https://www.encodeproject.org/files/ENCFF635KVN/@@download/ENCFF635KVN.bigBed	ENCODE
ENCFF953QTR	TF ChIP-seq	K562	ZNF592-human	hg19	https://www.encodeproject.org/files/ENCFF953QTR/@@download/ENCFF953QTR.bigBed	ENCODE
ENCFF129VYJ	TF ChIP-seq	GM12878	ZNF24-human	hg19	https://www.encodeproject.org/files/ENCFF129VYJ/@@download/ENCFF129VYJ.bigBed	ENCODE
ENCFF241NID	TF ChIP-seq	MCF-7	CHD1-human	hg19	https://www.encodeproject.org/files/ENCFF241NID/@@download/ENCFF241NID.bigBed	ENCODE
ENCFF648RTP	TF ChIP-seq	MCF-7	HCFC1-human	hg19	https://www.encodeproject.org/files/ENCFF648RTP/@@download/ENCFF648RTP.bigBed	ENCODE
ENCFF576UUX	TF ChIP-seq	MCF-7	SREBF1-human	hg19	https://www.encodeproject.org/files/ENCFF576UUX/@@download/ENCFF576UUX.bigBed	ENCODE
ENCFF818GGG	TF ChIP-seq	MCF-7	CUX1-human	hg19	https://www.encodeproject.org/files/ENCFF818GGG/@@download/ENCFF818GGG.bigBed	ENCODE
ENCFF667SDH	TF ChIP-seq	GM12878	ZNF207-human	hg19	https://www.encodeproject.org/files/ENCFF667SDH/@@download/ENCFF667SDH.bigBed	ENCODE
ENCFF315IBC	TF ChIP-seq	HepG2	CREM-human	hg19	https://www.encodeproject.org/files/ENCFF315IBC/@@download/ENCFF315IBC.bigBed	ENCODE
ENCFF886ADE	TF ChIP-seq	neural progenitor cell	CTCF-human	hg19	https://www.encodeproject.org/files/ENCFF886ADE/@@download/ENCFF886ADE.bigBed	ENCODE
ENCFF959HHD	TF ChIP-seq	liver	RAD21-human	hg19	https://www.encodeproject.org/files/ENCFF959HHD/@@download/ENCFF959HHD.bigBed	ENCODE
ENCFF026JMB	Histone ChIP-seq	hepatocyte	H2AFZ-human	hg19	https://www.encodeproject.org/files/ENCFF026JMB/@@download/ENCFF026JMB.bigBed	ENCODE
ENCFF570IOF	TF ChIP-seq	A549	SIN3A-human	hg19	https://www.encodeproject.org/files/ENCFF570IOF/@@download/ENCFF570IOF.bigBed	ENCODE
ENCFF953DXF	TF ChIP-seq	A549	PHF8-human	hg19	https://www.encodeproject.org/files/ENCFF953DXF/@@download/ENCFF953DXF.bigBed	ENCODE
ENCFF401BVO	TF ChIP-seq	liver	FOXA1-human	hg19	https://www.encodeproject.org/files/ENCFF401BVO/@@download/ENCFF401BVO.bigBed	ENCODE
ENCFF448BAR	TF ChIP-seq	A549	RNF2-human	hg19	https://www.encodeproject.org/files/ENCFF448BAR/@@download/ENCFF448BAR.bigBed	ENCODE
ENCFF364PSL	Histone ChIP-seq	Karpas-422	H4K20me1-human	hg19	https://www.encodeproject.org/files/ENCFF364PSL/@@download/ENCFF364PSL.bigBed	ENCODE
ENCFF481OIG	Histone ChIP-seq	MCF-7	H2AFZ-human	hg19	https://www.encodeproject.org/files/ENCFF481OIG/@@download/ENCFF481OIG.bigBed	ENCODE
ENCFF389FDZ	Histone ChIP-seq	OCI-LY7	H2AFZ-human	hg19	https://www.encodeproject.org/files/ENCFF389FDZ/@@download/ENCFF389FDZ.bigBed	ENCODE
ENCFF475CFO	Histone ChIP-seq	Karpas-422	H3K4me3-human	hg19	https://www.encodeproject.org/files/ENCFF475CFO/@@download/ENCFF475CFO.bigBed	ENCODE
ENCFF269SIL	TF ChIP-seq	HCT116	EZH2-human	hg19	https://www.encodeproject.org/files/ENCFF269SIL/@@download/ENCFF269SIL.bigBed	ENCODE
ENCFF988FQZ	Histone ChIP-seq	GM23248	H3F3A-human	hg19	https://www.encodeproject.org/files/ENCFF988FQZ/@@download/ENCFF988FQZ.bigBed	ENCODE
ENCFF597QAT	TF ChIP-seq	SK-N-SH	EZH2phosphoT487-human	hg19	https://www.encodeproject.org/files/ENCFF597QAT/@@download/ENCFF597QAT.bigBed	ENCODE
ENCFF073XZR	TF ChIP-seq	MCF-7	TOE1-human	hg19	https://www.encodeproject.org/files/ENCFF073XZR/@@download/ENCFF073XZR.bigBed	ENCODE
ENCFF710ZHA	TF ChIP-seq	MCF-7	ZNF24-human	hg19	https://www.encodeproject.org/files/ENCFF710ZHA/@@download/ENCFF710ZHA.bigBed	ENCODE
ENCFF973WIB	TF ChIP-seq	A549	RFX5-human	hg19	https://www.encodeproject.org/files/ENCFF973WIB/@@download/ENCFF973WIB.bigBed	ENCODE
ENCFF950ZVM	TF ChIP-seq	liver	GABPA-human	hg19	https://www.encodeproject.org/files/ENCFF950ZVM/@@download/ENCFF950ZVM.bigBed	ENCODE
ENCFF151NKX	TF ChIP-seq	neural progenitor cell	EZH2-human	hg19	https://www.encodeproject.org/files/ENCFF151NKX/@@download/ENCFF151NKX.bigBed	ENCODE
ENCFF331MRQ	TF ChIP-seq	A549	REST-human	hg19	https://www.encodeproject.org/files/ENCFF331MRQ/@@download/ENCFF331MRQ.bigBed	ENCODE
ENCFF139RTD	Histone ChIP-seq	GM23338	H2AFZ-human	hg19	https://www.encodeproject.org/files/ENCFF139RTD/@@download/ENCFF139RTD.bigBed	ENCODE
ENCFF622VGH	TF ChIP-seq	K562	ZZZ3-human	hg19	https://www.encodeproject.org/files/ENCFF622VGH/@@download/ENCFF622VGH.bigBed	ENCODE
ENCFF447DCJ	TF ChIP-seq	K562	TOE1-human	hg19	https://www.encodeproject.org/files/ENCFF447DCJ/@@download/ENCFF447DCJ.bigBed	ENCODE
ENCFF819GWR	TF ChIP-seq	PC-9	CTCF-human	hg19	https://www.encodeproject.org/files/ENCFF819GWR/@@download/ENCFF819GWR.bigBed	ENCODE
ENCFF384OXP	TF ChIP-seq	GM12878	KDM5A-human	hg19	https://www.encodeproject.org/files/ENCFF384OXP/@@download/ENCFF384OXP.bigBed	ENCODE
ENCFF758VHI	TF ChIP-seq	A549	ZFP36-human	hg19	https://www.encodeproject.org/files/ENCFF758VHI/@@download/ENCFF758VHI.bigBed	ENCODE
ENCFF292LJF	TF ChIP-seq	HepG2	SMARCE1-human	hg19	https://www.encodeproject.org/files/ENCFF292LJF/@@download/ENCFF292LJF.bigBed	ENCODE
ENCFF338REK	TF ChIP-seq	MCF-7	LARP7-human	hg19	https://www.encodeproject.org/files/ENCFF338REK/@@download/ENCFF338REK.bigBed	ENCODE
ENCFF227UFE	TF ChIP-seq	MCF-7	ARID3A-human	hg19	https://www.encodeproject.org/files/ENCFF227UFE/@@download/ENCFF227UFE.bigBed	ENCODE
ENCFF059SGW	TF ChIP-seq	MCF-7	ZFX-human	hg19	https://www.encodeproject.org/files/ENCFF059SGW/@@download/ENCFF059SGW.bigBed	ENCODE
ENCFF482BMY	TF ChIP-seq	HepG2	ARNT-human	hg19	https://www.encodeproject.org/files/ENCFF482BMY/@@download/ENCFF482BMY.bigBed	ENCODE
ENCFF760SZQ	TF ChIP-seq	HepG2	ATF2-human	hg19	https://www.encodeproject.org/files/ENCFF760SZQ/@@download/ENCFF760SZQ.bigBed	ENCODE
ENCFF088YGY	TF ChIP-seq	HEK293T	CTBP1-human	hg19	https://www.encodeproject.org/files/ENCFF088YGY/@@download/ENCFF088YGY.bigBed	ENCODE
ENCFF945ART	TF ChIP-seq	K562	LARP7-human	hg19	https://www.encodeproject.org/files/ENCFF945ART/@@download/ENCFF945ART.bigBed	ENCODE
ENCFF672KPX	TF ChIP-seq	K562	CTBP1-human	hg19	https://www.encodeproject.org/files/ENCFF672KPX/@@download/ENCFF672KPX.bigBed	ENCODE
ENCFF418JPC	TF ChIP-seq	HepG2	TRIM22-human	hg19	https://www.encodeproject.org/files/ENCFF418JPC/@@download/ENCFF418JPC.bigBed	ENCODE
ENCFF303OAV	TF ChIP-seq	HepG2	NBN-human	hg19	https://www.encodeproject.org/files/ENCFF303OAV/@@download/ENCFF303OAV.bigBed	ENCODE
ENCFF322OXL	TF ChIP-seq	MCF-7	ZBTB33-human	hg19	https://www.encodeproject.org/files/ENCFF322OXL/@@download/ENCFF322OXL.bigBed	ENCODE
ENCFF940BMZ	TF ChIP-seq	MCF-7	MTA2-human	hg19	https://www.encodeproject.org/files/ENCFF940BMZ/@@download/ENCFF940BMZ.bigBed	ENCODE
ENCFF031VTR	TF ChIP-seq	HepG2	RAD51-human	hg19	https://www.encodeproject.org/files/ENCFF031VTR/@@download/ENCFF031VTR.bigBed	ENCODE
ENCFF830GWG	TF ChIP-seq	MCF-7	NONO-human	hg19	https://www.encodeproject.org/files/ENCFF830GWG/@@download/ENCFF830GWG.bigBed	ENCODE
ENCFF919GIM	TF ChIP-seq	GM12878	KDM1A-human	hg19	https://www.encodeproject.org/files/ENCFF919GIM/@@download/ENCFF919GIM.bigBed	ENCODE
ENCFF949VFI	TF ChIP-seq	HepG2	IKZF1-human	hg19	https://www.encodeproject.org/files/ENCFF949VFI/@@download/ENCFF949VFI.bigBed	ENCODE
ENCFF470KFC	TF ChIP-seq	MCF-7	FOXK2-human	hg19	https://www.encodeproject.org/files/ENCFF470KFC/@@download/ENCFF470KFC.bigBed	ENCODE
ENCFF530BLA	TF ChIP-seq	MCF-7	ELK1-human	hg19	https://www.encodeproject.org/files/ENCFF530BLA/@@download/ENCFF530BLA.bigBed	ENCODE
ENCFF020JAD	TF ChIP-seq	MCF-7	HDGF-human	hg19	https://www.encodeproject.org/files/ENCFF020JAD/@@download/ENCFF020JAD.bigBed	ENCODE
ENCFF519LSJ	TF ChIP-seq	MCF-7	MTA3-human	hg19	https://www.encodeproject.org/files/ENCFF519LSJ/@@download/ENCFF519LSJ.bigBed	ENCODE
ENCFF477YQY	TF ChIP-seq	K562	BMI1-human	hg19	https://www.encodeproject.org/files/ENCFF477YQY/@@download/ENCFF477YQY.bigBed	ENCODE
ENCFF847SCS	TF ChIP-seq	A549	NFE2L2-human	hg19	https://www.encodeproject.org/files/ENCFF847SCS/@@download/ENCFF847SCS.bigBed	ENCODE
ENCFF964DTI	TF ChIP-seq	HepG2	ZKSCAN1-human	hg19	https://www.encodeproject.org/files/ENCFF964DTI/@@download/ENCFF964DTI.bigBed	ENCODE
ENCFF707FHG	TF ChIP-seq	HepG2	RCOR1-human	hg19	https://www.encodeproject.org/files/ENCFF707FHG/@@download/ENCFF707FHG.bigBed	ENCODE
ENCFF218GKJ	TF ChIP-seq	GM12878	SMC3-human	hg19	https://www.encodeproject.org/files/ENCFF218GKJ/@@download/ENCFF218GKJ.bigBed	ENCODE
ENCFF448YLM	TF ChIP-seq	mammary epithelial cell	EZH2-human	hg19	https://www.encodeproject.org/files/ENCFF448YLM/@@download/ENCFF448YLM.bigBed	ENCODE
ENCFF202XQV	TF ChIP-seq	GM12878	MTA3-human	hg19	https://www.encodeproject.org/files/ENCFF202XQV/@@download/ENCFF202XQV.bigBed	ENCODE
ENCFF144JMY	TF ChIP-seq	HEK293T	FOXM1-human	hg19	https://www.encodeproject.org/files/ENCFF144JMY/@@download/ENCFF144JMY.bigBed	ENCODE
ENCFF127WKZ	TF ChIP-seq	K562	GATAD2B-human	hg19	https://www.encodeproject.org/files/ENCFF127WKZ/@@download/ENCFF127WKZ.bigBed	ENCODE
ENCFF480QAT	TF ChIP-seq	K562	BRCA1-human	hg19	https://www.encodeproject.org/files/ENCFF480QAT/@@download/ENCFF480QAT.bigBed	ENCODE
ENCFF070LAH	TF ChIP-seq	GM12878	CHD4-human	hg19	https://www.encodeproject.org/files/ENCFF070LAH/@@download/ENCFF070LAH.bigBed	ENCODE
ENCFF015BVQ	TF ChIP-seq	K562	YBX1-human	hg19	https://www.encodeproject.org/files/ENCFF015BVQ/@@download/ENCFF015BVQ.bigBed	ENCODE
ENCFF538IIE	TF ChIP-seq	H1	KDM1A-human	hg19	https://www.encodeproject.org/files/ENCFF538IIE/@@download/ENCFF538IIE.bigBed	ENCODE
ENCFF022VTW	TF ChIP-seq	HepG2	CHD4-human	hg19	https://www.encodeproject.org/files/ENCFF022VTW/@@download/ENCFF022VTW.bigBed	ENCODE
ENCFF263BQX	TF ChIP-seq	HepG2	TARDBP-human	hg19	https://www.encodeproject.org/files/ENCFF263BQX/@@download/ENCFF263BQX.bigBed	ENCODE
ENCFF251EWD	TF ChIP-seq	HepG2	NR2F1-human	hg19	https://www.encodeproject.org/files/ENCFF251EWD/@@download/ENCFF251EWD.bigBed	ENCODE
ENCFF266DUJ	Histone ChIP-seq	GM12878	H3K27ac-human	hg19	https://www.encodeproject.org/files/ENCFF266DUJ/@@download/ENCFF266DUJ.bigBed	ENCODE
ENCFF996EPO	Histone ChIP-seq	GM12878	H3K4me2-human	hg19	https://www.encodeproject.org/files/ENCFF996EPO/@@download/ENCFF996EPO.bigBed	ENCODE
ENCFF722IOT	TF ChIP-seq	HepG2	NR2C2-human	hg19	https://www.encodeproject.org/files/ENCFF722IOT/@@download/ENCFF722IOT.bigBed	ENCODE
ENCFF079EHE	TF ChIP-seq	HeLa-S3	NR2C2-human	hg19	https://www.encodeproject.org/files/ENCFF079EHE/@@download/ENCFF079EHE.bigBed	ENCODE
ENCFF026YLD	TF ChIP-seq	HeLa-S3	FOS-human	hg19	https://www.encodeproject.org/files/ENCFF026YLD/@@download/ENCFF026YLD.bigBed	ENCODE
ENCFF505MHH	TF ChIP-seq	HeLa-S3	E2F4-human	hg19	https://www.encodeproject.org/files/ENCFF505MHH/@@download/ENCFF505MHH.bigBed	ENCODE
ENCFF828NME	TF ChIP-seq	HepG2	ZNF274-human	hg19	https://www.encodeproject.org/files/ENCFF828NME/@@download/ENCFF828NME.bigBed	ENCODE
ENCFF414IFM	Histone ChIP-seq	H1	H4K5ac-human	hg19	https://www.encodeproject.org/files/ENCFF414IFM/@@download/ENCFF414IFM.bigBed	ENCODE
ENCFF128UMS	Histone ChIP-seq	H1	H3K4ac-human	hg19	https://www.encodeproject.org/files/ENCFF128UMS/@@download/ENCFF128UMS.bigBed	ENCODE
ENCFF298QOP	Histone ChIP-seq	K562	H4K20me1-human	hg19	https://www.encodeproject.org/files/ENCFF298QOP/@@download/ENCFF298QOP.bigBed	ENCODE
ENCFF045GMK	Histone ChIP-seq	H1	H4K91ac-human	hg19	https://www.encodeproject.org/files/ENCFF045GMK/@@download/ENCFF045GMK.bigBed	ENCODE
ENCFF312DNZ	TF ChIP-seq	HeLa-S3	ZNF274-human	hg19	https://www.encodeproject.org/files/ENCFF312DNZ/@@download/ENCFF312DNZ.bigBed	ENCODE
ENCFF042AIK	Histone ChIP-seq	K562	H3K4me2-human	hg19	https://www.encodeproject.org/files/ENCFF042AIK/@@download/ENCFF042AIK.bigBed	ENCODE
ENCFF629ERU	TF ChIP-seq	H1	KDM5A-human	hg19	https://www.encodeproject.org/files/ENCFF629ERU/@@download/ENCFF629ERU.bigBed	ENCODE
ENCFF523OWO	Histone ChIP-seq	neuronal stem cell	H2BK15ac-human	hg19	https://www.encodeproject.org/files/ENCFF523OWO/@@download/ENCFF523OWO.bigBed	ENCODE
ENCFF021PNT	TF ChIP-seq	GM12878	ZZZ3-human	hg19	https://www.encodeproject.org/files/ENCFF021PNT/@@download/ENCFF021PNT.bigBed	ENCODE
ENCFF270JAY	Histone ChIP-seq	hepatocyte	H3K36me3-human	hg19	https://www.encodeproject.org/files/ENCFF270JAY/@@download/ENCFF270JAY.bigBed	ENCODE
ENCFF679KGA	Histone ChIP-seq	PC-9	H3K9me3-human	hg19	https://www.encodeproject.org/files/ENCFF679KGA/@@download/ENCFF679KGA.bigBed	ENCODE
ENCFF840JKR	TF ChIP-seq	MCF-7	FOXA1-human	hg19	https://www.encodeproject.org/files/ENCFF840JKR/@@download/ENCFF840JKR.bigBed	ENCODE
ENCFF997FZD	TF ChIP-seq	MCF-7	EP300-human	hg19	https://www.encodeproject.org/files/ENCFF997FZD/@@download/ENCFF997FZD.bigBed	ENCODE
ENCFF789NIL	Histone ChIP-seq	smooth muscle cell	H3K36me3-human	hg19	https://www.encodeproject.org/files/ENCFF789NIL/@@download/ENCFF789NIL.bigBed	ENCODE
ENCFF225VBO	Histone ChIP-seq	smooth muscle cell	H3K4me1-human	hg19	https://www.encodeproject.org/files/ENCFF225VBO/@@download/ENCFF225VBO.bigBed	ENCODE
ENCFF976APM	Histone ChIP-seq	neural progenitor cell	H3K79me2-human	hg19	https://www.encodeproject.org/files/ENCFF976APM/@@download/ENCFF976APM.bigBed	ENCODE
ENCFF045KQD	Histone ChIP-seq	neural progenitor cell	H3K9me3-human	hg19	https://www.encodeproject.org/files/ENCFF045KQD/@@download/ENCFF045KQD.bigBed	ENCODE
ENCFF184BEJ	TF ChIP-seq	HepG2	RNF2-human	hg19	https://www.encodeproject.org/files/ENCFF184BEJ/@@download/ENCFF184BEJ.bigBed	ENCODE
ENCFF043RCO	TF ChIP-seq	HCT116	JUND-human	hg19	https://www.encodeproject.org/files/ENCFF043RCO/@@download/ENCFF043RCO.bigBed	ENCODE
ENCFF788RQL	Histone ChIP-seq	smooth muscle cell	H3K9me3-human	hg19	https://www.encodeproject.org/files/ENCFF788RQL/@@download/ENCFF788RQL.bigBed	ENCODE
ENCFF318WIM	Histone ChIP-seq	smooth muscle cell	H3K9ac-human	hg19	https://www.encodeproject.org/files/ENCFF318WIM/@@download/ENCFF318WIM.bigBed	ENCODE
ENCFF806VHC	Histone ChIP-seq	GM23338	H3K27ac-human	hg19	https://www.encodeproject.org/files/ENCFF806VHC/@@download/ENCFF806VHC.bigBed	ENCODE
ENCFF300EWL	TF ChIP-seq	MCF-7	RCOR1-human	hg19	https://www.encodeproject.org/files/ENCFF300EWL/@@download/ENCFF300EWL.bigBed	ENCODE
ENCFF753POU	Histone ChIP-seq	smooth muscle cell	H4K20me1-human	hg19	https://www.encodeproject.org/files/ENCFF753POU/@@download/ENCFF753POU.bigBed	ENCODE
ENCFF121ANL	Histone ChIP-seq	neural progenitor cell	H4K20me1-human	hg19	https://www.encodeproject.org/files/ENCFF121ANL/@@download/ENCFF121ANL.bigBed	ENCODE
ENCFF663JUV	TF ChIP-seq	PC-9	EZH2phosphoT487-human	hg19	https://www.encodeproject.org/files/ENCFF663JUV/@@download/ENCFF663JUV.bigBed	ENCODE
ENCFF460VSP	TF ChIP-seq	liver	EGR1-human	hg19	https://www.encodeproject.org/files/ENCFF460VSP/@@download/ENCFF460VSP.bigBed	ENCODE
ENCFF735XEX	TF ChIP-seq	GM12878	CREM-human	hg19	https://www.encodeproject.org/files/ENCFF735XEX/@@download/ENCFF735XEX.bigBed	ENCODE
ENCFF081BXU	TF ChIP-seq	K562	CREM-human	hg19	https://www.encodeproject.org/files/ENCFF081BXU/@@download/ENCFF081BXU.bigBed	ENCODE
ENCFF629HJV	TF ChIP-seq	HepG2	TCF7-human	hg19	https://www.encodeproject.org/files/ENCFF629HJV/@@download/ENCFF629HJV.bigBed	ENCODE
ENCFF523JXM	TF ChIP-seq	GM23338	POLR2AphosphoS5-human	hg19	https://www.encodeproject.org/files/ENCFF523JXM/@@download/ENCFF523JXM.bigBed	ENCODE
ENCFF711NGY	TF ChIP-seq	GM23338	POU5F1-human	hg19	https://www.encodeproject.org/files/ENCFF711NGY/@@download/ENCFF711NGY.bigBed	ENCODE
ENCFF111DET	TF ChIP-seq	liver	ATF3-human	hg19	https://www.encodeproject.org/files/ENCFF111DET/@@download/ENCFF111DET.bigBed	ENCODE
ENCFF438BIL	TF ChIP-seq	liver	YY1-human	hg19	https://www.encodeproject.org/files/ENCFF438BIL/@@download/ENCFF438BIL.bigBed	ENCODE
ENCFF673GSZ	Histone ChIP-seq	smooth muscle cell	H3F3A-human	hg19	https://www.encodeproject.org/files/ENCFF673GSZ/@@download/ENCFF673GSZ.bigBed	ENCODE
ENCFF854NCX	Histone ChIP-seq	neural progenitor cell	H3F3A-human	hg19	https://www.encodeproject.org/files/ENCFF854NCX/@@download/ENCFF854NCX.bigBed	ENCODE
ENCFF552ALG	TF ChIP-seq	A549	RCOR1-human	hg19	https://www.encodeproject.org/files/ENCFF552ALG/@@download/ENCFF552ALG.bigBed	ENCODE
ENCFF885CMC	TF ChIP-seq	H1	CBX5-human	hg19	https://www.encodeproject.org/files/ENCFF885CMC/@@download/ENCFF885CMC.bigBed	ENCODE
ENCFF105EIG	TF ChIP-seq	GM12878	NR2C2-human	hg19	https://www.encodeproject.org/files/ENCFF105EIG/@@download/ENCFF105EIG.bigBed	ENCODE
ENCFF079XMC	TF ChIP-seq	SK-N-SH	EP300-human	hg19	https://www.encodeproject.org/files/ENCFF079XMC/@@download/ENCFF079XMC.bigBed	ENCODE
ENCFF578SVX	TF ChIP-seq	K562	RNF2-human	hg19	https://www.encodeproject.org/files/ENCFF578SVX/@@download/ENCFF578SVX.bigBed	ENCODE
ENCFF847WAB	TF ChIP-seq	MCF-7	ZNF592-human	hg19	https://www.encodeproject.org/files/ENCFF847WAB/@@download/ENCFF847WAB.bigBed	ENCODE
ENCFF187SDA	TF ChIP-seq	K562	CBX5-human	hg19	https://www.encodeproject.org/files/ENCFF187SDA/@@download/ENCFF187SDA.bigBed	ENCODE
ENCFF265RJU	TF ChIP-seq	PC-9	EZH2-human	hg19	https://www.encodeproject.org/files/ENCFF265RJU/@@download/ENCFF265RJU.bigBed	ENCODE
ENCFF116JVL	TF ChIP-seq	GM12878	TCF7-human	hg19	https://www.encodeproject.org/files/ENCFF116JVL/@@download/ENCFF116JVL.bigBed	ENCODE
ENCFF726ASD	TF ChIP-seq	liver	ZBTB33-human	hg19	https://www.encodeproject.org/files/ENCFF726ASD/@@download/ENCFF726ASD.bigBed	ENCODE
ENCFF629SVO	TF ChIP-seq	K562	TCF7-human	hg19	https://www.encodeproject.org/files/ENCFF629SVO/@@download/ENCFF629SVO.bigBed	ENCODE
ENCFF311VCK	TF ChIP-seq	HepG2	ZFP36-human	hg19	https://www.encodeproject.org/files/ENCFF311VCK/@@download/ENCFF311VCK.bigBed	ENCODE
ENCFF035LFQ	TF ChIP-seq	HepG2	TBL1XR1-human	hg19	https://www.encodeproject.org/files/ENCFF035LFQ/@@download/ENCFF035LFQ.bigBed	ENCODE
ENCFF095FKI	TF ChIP-seq	H1	EGR1-human	hg19	https://www.encodeproject.org/files/ENCFF095FKI/@@download/ENCFF095FKI.bigBed	ENCODE
ENCFF835PFH	TF ChIP-seq	SK-N-SH	USF2-human	hg19	https://www.encodeproject.org/files/ENCFF835PFH/@@download/ENCFF835PFH.bigBed	ENCODE
ENCFF469KUF	TF ChIP-seq	HepG2	EHMT2-human	hg19	https://www.encodeproject.org/files/ENCFF469KUF/@@download/ENCFF469KUF.bigBed	ENCODE
ENCFF133QAV	TF ChIP-seq	K562	SREBF1-human	hg19	https://www.encodeproject.org/files/ENCFF133QAV/@@download/ENCFF133QAV.bigBed	ENCODE
ENCFF094ONE	TF ChIP-seq	A549	MAZ-human	hg19	https://www.encodeproject.org/files/ENCFF094ONE/@@download/ENCFF094ONE.bigBed	ENCODE
ENCFF635ITV	TF ChIP-seq	A549	SMC3-human	hg19	https://www.encodeproject.org/files/ENCFF635ITV/@@download/ENCFF635ITV.bigBed	ENCODE
ENCFF003ZNR	TF ChIP-seq	K562	SPI1-human	hg19	https://www.encodeproject.org/files/ENCFF003ZNR/@@download/ENCFF003ZNR.bigBed	ENCODE
ENCFF186VKS	TF ChIP-seq	K562	ARID3A-human	hg19	https://www.encodeproject.org/files/ENCFF186VKS/@@download/ENCFF186VKS.bigBed	ENCODE
ENCFF051VNY	TF ChIP-seq	GM12878	BRCA1-human	hg19	https://www.encodeproject.org/files/ENCFF051VNY/@@download/ENCFF051VNY.bigBed	ENCODE
ENCFF134YTH	TF ChIP-seq	GM12878	RCOR1-human	hg19	https://www.encodeproject.org/files/ENCFF134YTH/@@download/ENCFF134YTH.bigBed	ENCODE
ENCFF083MDX	TF ChIP-seq	H1	RFX5-human	hg19	https://www.encodeproject.org/files/ENCFF083MDX/@@download/ENCFF083MDX.bigBed	ENCODE
ENCFF632SRN	TF ChIP-seq	GM12878	ELK1-human	hg19	https://www.encodeproject.org/files/ENCFF632SRN/@@download/ENCFF632SRN.bigBed	ENCODE
ENCFF177YDP	TF ChIP-seq	GM12878	CHD1-human	hg19	https://www.encodeproject.org/files/ENCFF177YDP/@@download/ENCFF177YDP.bigBed	ENCODE
ENCFF922KXQ	TF ChIP-seq	H1	GTF2F1-human	hg19	https://www.encodeproject.org/files/ENCFF922KXQ/@@download/ENCFF922KXQ.bigBed	ENCODE
ENCFF029QZR	TF ChIP-seq	HeLa-S3	MAFK-human	hg19	https://www.encodeproject.org/files/ENCFF029QZR/@@download/ENCFF029QZR.bigBed	ENCODE
ENCFF046YAO	TF ChIP-seq	HeLa-S3	GTF2F1-human	hg19	https://www.encodeproject.org/files/ENCFF046YAO/@@download/ENCFF046YAO.bigBed	ENCODE
ENCFF347NJW	TF ChIP-seq	GM12878	MAFK-human	hg19	https://www.encodeproject.org/files/ENCFF347NJW/@@download/ENCFF347NJW.bigBed	ENCODE
ENCFF264NWA	TF ChIP-seq	H1	TBP-human	hg19	https://www.encodeproject.org/files/ENCFF264NWA/@@download/ENCFF264NWA.bigBed	ENCODE
ENCFF867VZN	TF ChIP-seq	GM12878	USF2-human	hg19	https://www.encodeproject.org/files/ENCFF867VZN/@@download/ENCFF867VZN.bigBed	ENCODE
ENCFF736JUN	TF ChIP-seq	HepG2	MAX-human	hg19	https://www.encodeproject.org/files/ENCFF736JUN/@@download/ENCFF736JUN.bigBed	ENCODE
ENCFF114FIS	TF ChIP-seq	GM12878	TBP-human	hg19	https://www.encodeproject.org/files/ENCFF114FIS/@@download/ENCFF114FIS.bigBed	ENCODE
ENCFF013NVT	TF ChIP-seq	GM12878	BHLHE40-human	hg19	https://www.encodeproject.org/files/ENCFF013NVT/@@download/ENCFF013NVT.bigBed	ENCODE
ENCFF422DFH	TF ChIP-seq	A549	KDM1A-human	hg19	https://www.encodeproject.org/files/ENCFF422DFH/@@download/ENCFF422DFH.bigBed	ENCODE
ENCFF973SKX	TF ChIP-seq	K562	RAD51-human	hg19	https://www.encodeproject.org/files/ENCFF973SKX/@@download/ENCFF973SKX.bigBed	ENCODE
ENCFF387HQP	TF ChIP-seq	K562	POU5F1-human	hg19	https://www.encodeproject.org/files/ENCFF387HQP/@@download/ENCFF387HQP.bigBed	ENCODE
ENCFF036ILD	TF ChIP-seq	SK-N-SH	IRF3-human	hg19	https://www.encodeproject.org/files/ENCFF036ILD/@@download/ENCFF036ILD.bigBed	ENCODE
ENCFF754GFB	TF ChIP-seq	GM12878	UBTF-human	hg19	https://www.encodeproject.org/files/ENCFF754GFB/@@download/ENCFF754GFB.bigBed	ENCODE
ENCFF140EUS	TF ChIP-seq	A549	ESRRA-human	hg19	https://www.encodeproject.org/files/ENCFF140EUS/@@download/ENCFF140EUS.bigBed	ENCODE
ENCFF821WVM	TF ChIP-seq	K562	CEBPZ-human	hg19	https://www.encodeproject.org/files/ENCFF821WVM/@@download/ENCFF821WVM.bigBed	ENCODE
ENCFF528MPL	TF ChIP-seq	GM12878	TAF1-human	hg19	https://www.encodeproject.org/files/ENCFF528MPL/@@download/ENCFF528MPL.bigBed	ENCODE
ENCFF872MGS	TF ChIP-seq	H1	EP300-human	hg19	https://www.encodeproject.org/files/ENCFF872MGS/@@download/ENCFF872MGS.bigBed	ENCODE
ENCFF747BWM	TF ChIP-seq	A549	ELK1-human	hg19	https://www.encodeproject.org/files/ENCFF747BWM/@@download/ENCFF747BWM.bigBed	ENCODE
ENCFF375QZM	TF ChIP-seq	MCF-7	RAD21-human	hg19	https://www.encodeproject.org/files/ENCFF375QZM/@@download/ENCFF375QZM.bigBed	ENCODE
ENCFF842JXQ	Histone ChIP-seq	H1	H3K14ac-human	hg19	https://www.encodeproject.org/files/ENCFF842JXQ/@@download/ENCFF842JXQ.bigBed	ENCODE
ENCFF271XWP	Histone ChIP-seq	H1	H3K23ac-human	hg19	https://www.encodeproject.org/files/ENCFF271XWP/@@download/ENCFF271XWP.bigBed	ENCODE
ENCFF930KRL	Histone ChIP-seq	neuronal stem cell	H3K4me1-human	hg19	https://www.encodeproject.org/files/ENCFF930KRL/@@download/ENCFF930KRL.bigBed	ENCODE
ENCFF865IEJ	Histone ChIP-seq	myotube	H3K9me3-human	hg19	https://www.encodeproject.org/files/ENCFF865IEJ/@@download/ENCFF865IEJ.bigBed	ENCODE
ENCFF789ZEJ	TF ChIP-seq	HeLa-S3	ZFP36-human	hg19	https://www.encodeproject.org/files/ENCFF789ZEJ/@@download/ENCFF789ZEJ.bigBed	ENCODE
ENCFF622ZJW	TF ChIP-seq	K562	ZFP36-human	hg19	https://www.encodeproject.org/files/ENCFF622ZJW/@@download/ENCFF622ZJW.bigBed	ENCODE
ENCFF885IFK	TF ChIP-seq	IMR-90	FOS-human	hg19	https://www.encodeproject.org/files/ENCFF885IFK/@@download/ENCFF885IFK.bigBed	ENCODE
ENCFF950IKE	Histone ChIP-seq	H1	H2BK12ac-human	hg19	https://www.encodeproject.org/files/ENCFF950IKE/@@download/ENCFF950IKE.bigBed	ENCODE
ENCFF559JNP	Histone ChIP-seq	H1	H2AK5ac-human	hg19	https://www.encodeproject.org/files/ENCFF559JNP/@@download/ENCFF559JNP.bigBed	ENCODE
ENCFF481MAL	TF ChIP-seq	HeLa-S3	NFE2L2-human	hg19	https://www.encodeproject.org/files/ENCFF481MAL/@@download/ENCFF481MAL.bigBed	ENCODE
ENCFF598KRZ	Histone ChIP-seq	H1	H2BK5ac-human	hg19	https://www.encodeproject.org/files/ENCFF598KRZ/@@download/ENCFF598KRZ.bigBed	ENCODE
ENCFF569QID	TF ChIP-seq	K562	ZKSCAN1-human	hg19	https://www.encodeproject.org/files/ENCFF569QID/@@download/ENCFF569QID.bigBed	ENCODE
ENCFF452YIQ	TF ChIP-seq	GM12878	ZBTB33-human	hg19	https://www.encodeproject.org/files/ENCFF452YIQ/@@download/ENCFF452YIQ.bigBed	ENCODE
ENCFF670OCB	TF ChIP-seq	HepG2	REST-human	hg19	https://www.encodeproject.org/files/ENCFF670OCB/@@download/ENCFF670OCB.bigBed	ENCODE
ENCFF297MSY	TF ChIP-seq	HepG2	POLR2AphosphoS5-human	hg19	https://www.encodeproject.org/files/ENCFF297MSY/@@download/ENCFF297MSY.bigBed	ENCODE
ENCFF448FCZ	TF ChIP-seq	GM12878	BCLAF1-human	hg19	https://www.encodeproject.org/files/ENCFF448FCZ/@@download/ENCFF448FCZ.bigBed	ENCODE
ENCFF975IZL	TF ChIP-seq	HepG2	USF2-human	hg19	https://www.encodeproject.org/files/ENCFF975IZL/@@download/ENCFF975IZL.bigBed	ENCODE
ENCFF821NWN	Histone ChIP-seq	HeLa-S3	H3K27ac-human	hg19	https://www.encodeproject.org/files/ENCFF821NWN/@@download/ENCFF821NWN.bigBed	ENCODE
ENCFF618WIS	TF ChIP-seq	HepG2	ELF1-human	hg19	https://www.encodeproject.org/files/ENCFF618WIS/@@download/ENCFF618WIS.bigBed	ENCODE
ENCFF144HFE	TF ChIP-seq	K562	CHD2-human	hg19	https://www.encodeproject.org/files/ENCFF144HFE/@@download/ENCFF144HFE.bigBed	ENCODE
ENCFF863RPA	TF ChIP-seq	GM12878	EGR1-human	hg19	https://www.encodeproject.org/files/ENCFF863RPA/@@download/ENCFF863RPA.bigBed	ENCODE
ENCFF143OIT	TF ChIP-seq	SK-N-SH	POLR2AphosphoS5-human	hg19	https://www.encodeproject.org/files/ENCFF143OIT/@@download/ENCFF143OIT.bigBed	ENCODE
ENCFF931HUX	TF ChIP-seq	H1	SP1-human	hg19	https://www.encodeproject.org/files/ENCFF931HUX/@@download/ENCFF931HUX.bigBed	ENCODE
ENCFF536PVH	TF ChIP-seq	HepG2	SUZ12-human	hg19	https://www.encodeproject.org/files/ENCFF536PVH/@@download/ENCFF536PVH.bigBed	ENCODE
ENCFF869XVX	Histone ChIP-seq	MM.1S	H3K4me2-human	hg19	https://www.encodeproject.org/files/ENCFF869XVX/@@download/ENCFF869XVX.bigBed	ENCODE
ENCFF065TOG	TF ChIP-seq	K562	MAZ-human	hg19	https://www.encodeproject.org/files/ENCFF065TOG/@@download/ENCFF065TOG.bigBed	ENCODE
ENCFF375BFR	TF ChIP-seq	H1	POLR2AphosphoS5-human	hg19	https://www.encodeproject.org/files/ENCFF375BFR/@@download/ENCFF375BFR.bigBed	ENCODE
ENCFF042EYI	TF ChIP-seq	GM12878	CEBPZ-human	hg19	https://www.encodeproject.org/files/ENCFF042EYI/@@download/ENCFF042EYI.bigBed	ENCODE
ENCFF649SGU	Histone ChIP-seq	mesendoderm	H3K4me2-human	hg19	https://www.encodeproject.org/files/ENCFF649SGU/@@download/ENCFF649SGU.bigBed	ENCODE
ENCFF369GFR	TF ChIP-seq	HeLa-S3	GABPA-human	hg19	https://www.encodeproject.org/files/ENCFF369GFR/@@download/ENCFF369GFR.bigBed	ENCODE
ENCFF023LUJ	TF ChIP-seq	H1	CEBPB-human	hg19	https://www.encodeproject.org/files/ENCFF023LUJ/@@download/ENCFF023LUJ.bigBed	ENCODE
ENCFF333SNY	TF ChIP-seq	HepG2	HCFC1-human	hg19	https://www.encodeproject.org/files/ENCFF333SNY/@@download/ENCFF333SNY.bigBed	ENCODE
ENCFF788SMQ	TF ChIP-seq	H1	MXI1-human	hg19	https://www.encodeproject.org/files/ENCFF788SMQ/@@download/ENCFF788SMQ.bigBed	ENCODE
ENCFF379SHI	Histone ChIP-seq	GM12878	H2AFZ-human	hg19	https://www.encodeproject.org/files/ENCFF379SHI/@@download/ENCFF379SHI.bigBed	ENCODE
ENCFF422OUY	Histone ChIP-seq	IMR-90	H3K9ac-human	hg19	https://www.encodeproject.org/files/ENCFF422OUY/@@download/ENCFF422OUY.bigBed	ENCODE
ENCFF822OCU	Histone ChIP-seq	skeletal muscle myoblast	H3K4me2-human	hg19	https://www.encodeproject.org/files/ENCFF822OCU/@@download/ENCFF822OCU.bigBed	ENCODE
ENCFF230CRY	Histone ChIP-seq	IMR-90	H4K5ac-human	hg19	https://www.encodeproject.org/files/ENCFF230CRY/@@download/ENCFF230CRY.bigBed	ENCODE
ENCFF981ANN	Histone ChIP-seq	HeLa-S3	H3K4me3-human	hg19	https://www.encodeproject.org/files/ENCFF981ANN/@@download/ENCFF981ANN.bigBed	ENCODE
ENCFF933WRU	Histone ChIP-seq	IMR-90	H3K18ac-human	hg19	https://www.encodeproject.org/files/ENCFF933WRU/@@download/ENCFF933WRU.bigBed	ENCODE
ENCFF799HXN	Histone ChIP-seq	H1	H3K79me1-human	hg19	https://www.encodeproject.org/files/ENCFF799HXN/@@download/ENCFF799HXN.bigBed	ENCODE
ENCFF386HND	Histone ChIP-seq	H9	H2BK15ac-human	hg19	https://www.encodeproject.org/files/ENCFF386HND/@@download/ENCFF386HND.bigBed	ENCODE
ENCFF676DSX	Histone ChIP-seq	skeletal muscle myoblast	H2AFZ-human	hg19	https://www.encodeproject.org/files/ENCFF676DSX/@@download/ENCFF676DSX.bigBed	ENCODE
ENCFF298JUZ	Histone ChIP-seq	osteoblast	H3K9me3-human	hg19	https://www.encodeproject.org/files/ENCFF298JUZ/@@download/ENCFF298JUZ.bigBed	ENCODE
ENCFF441IDR	TF ChIP-seq	K562	SMC3-human	hg19	https://www.encodeproject.org/files/ENCFF441IDR/@@download/ENCFF441IDR.bigBed	ENCODE
ENCFF646FQY	TF ChIP-seq	GM12878	CUX1-human	hg19	https://www.encodeproject.org/files/ENCFF646FQY/@@download/ENCFF646FQY.bigBed	ENCODE
ENCFF848RCO	TF ChIP-seq	GM12878	CHD2-human	hg19	https://www.encodeproject.org/files/ENCFF848RCO/@@download/ENCFF848RCO.bigBed	ENCODE
ENCFF638MPU	TF ChIP-seq	liver	CTCF-human	hg19	https://www.encodeproject.org/files/ENCFF638MPU/@@download/ENCFF638MPU.bigBed	ENCODE
ENCFF734GRB	TF ChIP-seq	SK-N-SH	SMC3-human	hg19	https://www.encodeproject.org/files/ENCFF734GRB/@@download/ENCFF734GRB.bigBed	ENCODE
ENCFF687OMC	TF ChIP-seq	IMR-90	CHD1-human	hg19	https://www.encodeproject.org/files/ENCFF687OMC/@@download/ENCFF687OMC.bigBed	ENCODE
ENCFF692WZC	TF ChIP-seq	K562	HCFC1-human	hg19	https://www.encodeproject.org/files/ENCFF692WZC/@@download/ENCFF692WZC.bigBed	ENCODE
ENCFF305IXP	TF ChIP-seq	GM12878	SIN3A-human	hg19	https://www.encodeproject.org/files/ENCFF305IXP/@@download/ENCFF305IXP.bigBed	ENCODE
ENCFF611CRC	TF ChIP-seq	GM12878	MAX-human	hg19	https://www.encodeproject.org/files/ENCFF611CRC/@@download/ENCFF611CRC.bigBed	ENCODE
ENCFF780TFU	TF ChIP-seq	H1	CHD1-human	hg19	https://www.encodeproject.org/files/ENCFF780TFU/@@download/ENCFF780TFU.bigBed	ENCODE
ENCFF699SHK	TF ChIP-seq	IMR-90	CEBPB-human	hg19	https://www.encodeproject.org/files/ENCFF699SHK/@@download/ENCFF699SHK.bigBed	ENCODE
ENCFF949FKD	TF ChIP-seq	HepG2	CHD2-human	hg19	https://www.encodeproject.org/files/ENCFF949FKD/@@download/ENCFF949FKD.bigBed	ENCODE
ENCFF664BGP	TF ChIP-seq	K562	ZNF384-human	hg19	https://www.encodeproject.org/files/ENCFF664BGP/@@download/ENCFF664BGP.bigBed	ENCODE
ENCFF153TXI	TF ChIP-seq	HepG2	POLR2AphosphoS2-human	hg19	https://www.encodeproject.org/files/ENCFF153TXI/@@download/ENCFF153TXI.bigBed	ENCODE
ENCFF125SMN	TF ChIP-seq	K562	ELK1-human	hg19	https://www.encodeproject.org/files/ENCFF125SMN/@@download/ENCFF125SMN.bigBed	ENCODE
ENCFF244VPO	TF ChIP-seq	IMR-90	MAFK-human	hg19	https://www.encodeproject.org/files/ENCFF244VPO/@@download/ENCFF244VPO.bigBed	ENCODE
ENCFF729ZSP	TF ChIP-seq	GM12878	TBL1XR1-human	hg19	https://www.encodeproject.org/files/ENCFF729ZSP/@@download/ENCFF729ZSP.bigBed	ENCODE
ENCFF285KGJ	TF ChIP-seq	HepG2	JUND-human	hg19	https://www.encodeproject.org/files/ENCFF285KGJ/@@download/ENCFF285KGJ.bigBed	ENCODE
ENCFF771COJ	TF ChIP-seq	H1	CHD2-human	hg19	https://www.encodeproject.org/files/ENCFF771COJ/@@download/ENCFF771COJ.bigBed	ENCODE
ENCFF716PRD	TF ChIP-seq	HepG2	SMC3-human	hg19	https://www.encodeproject.org/files/ENCFF716PRD/@@download/ENCFF716PRD.bigBed	ENCODE
ENCFF920YXS	TF ChIP-seq	K562	RCOR1-human	hg19	https://www.encodeproject.org/files/ENCFF920YXS/@@download/ENCFF920YXS.bigBed	ENCODE
ENCFF784KVX	TF ChIP-seq	HepG2	JUN-human	hg19	https://www.encodeproject.org/files/ENCFF784KVX/@@download/ENCFF784KVX.bigBed	ENCODE
ENCFF544GDN	TF ChIP-seq	GM12878	E2F4-human	hg19	https://www.encodeproject.org/files/ENCFF544GDN/@@download/ENCFF544GDN.bigBed	ENCODE
ENCFF425KOG	TF ChIP-seq	K562	MAFF-human	hg19	https://www.encodeproject.org/files/ENCFF425KOG/@@download/ENCFF425KOG.bigBed	ENCODE
ENCFF900QQL	TF ChIP-seq	IMR-90	RAD21-human	hg19	https://www.encodeproject.org/files/ENCFF900QQL/@@download/ENCFF900QQL.bigBed	ENCODE
ENCFF603TAS	TF ChIP-seq	HeLa-S3	TBP-human	hg19	https://www.encodeproject.org/files/ENCFF603TAS/@@download/ENCFF603TAS.bigBed	ENCODE
ENCFF158LVD	TF ChIP-seq	GM12878	MAZ-human	hg19	https://www.encodeproject.org/files/ENCFF158LVD/@@download/ENCFF158LVD.bigBed	ENCODE
ENCFF173KLF	TF ChIP-seq	K562	TBP-human	hg19	https://www.encodeproject.org/files/ENCFF173KLF/@@download/ENCFF173KLF.bigBed	ENCODE
ENCFF721CTA	TF ChIP-seq	HepG2	MAFF-human	hg19	https://www.encodeproject.org/files/ENCFF721CTA/@@download/ENCFF721CTA.bigBed	ENCODE
ENCFF410SPO	TF ChIP-seq	HepG2	TBP-human	hg19	https://www.encodeproject.org/files/ENCFF410SPO/@@download/ENCFF410SPO.bigBed	ENCODE
ENCFF249EEG	TF ChIP-seq	HepG2	RFX5-human	hg19	https://www.encodeproject.org/files/ENCFF249EEG/@@download/ENCFF249EEG.bigBed	ENCODE
ENCFF976GGT	TF ChIP-seq	K562	ZNF143-human	hg19	https://www.encodeproject.org/files/ENCFF976GGT/@@download/ENCFF976GGT.bigBed	ENCODE
ENCFF899VZU	TF ChIP-seq	HepG2	BRCA1-human	hg19	https://www.encodeproject.org/files/ENCFF899VZU/@@download/ENCFF899VZU.bigBed	ENCODE
ENCFF998KFO	TF ChIP-seq	GM12878	RFX5-human	hg19	https://www.encodeproject.org/files/ENCFF998KFO/@@download/ENCFF998KFO.bigBed	ENCODE
ENCFF075QRF	TF ChIP-seq	HepG2	ARID3A-human	hg19	https://www.encodeproject.org/files/ENCFF075QRF/@@download/ENCFF075QRF.bigBed	ENCODE
ENCFF284OQF	TF ChIP-seq	H1	BRCA1-human	hg19	https://www.encodeproject.org/files/ENCFF284OQF/@@download/ENCFF284OQF.bigBed	ENCODE
ENCFF837EVY	Histone ChIP-seq	K562	H3K9me3-human	hg19	https://www.encodeproject.org/files/ENCFF837EVY/@@download/ENCFF837EVY.bigBed	ENCODE
ENCFF636GGB	Histone ChIP-seq	endothelial cell of umbilical vein	H3K9me3-human	hg19	https://www.encodeproject.org/files/ENCFF636GGB/@@download/ENCFF636GGB.bigBed	ENCODE
ENCFF723YIS	Histone ChIP-seq	IMR-90	H4K91ac-human	hg19	https://www.encodeproject.org/files/ENCFF723YIS/@@download/ENCFF723YIS.bigBed	ENCODE
ENCFF667SYP	Histone ChIP-seq	astrocyte	H3K27ac-human	hg19	https://www.encodeproject.org/files/ENCFF667SYP/@@download/ENCFF667SYP.bigBed	ENCODE
ENCFF277BBJ	Histone ChIP-seq	mammary epithelial cell	H3K4me2-human	hg19	https://www.encodeproject.org/files/ENCFF277BBJ/@@download/ENCFF277BBJ.bigBed	ENCODE
ENCFF446UZI	Histone ChIP-seq	astrocyte	H4K20me1-human	hg19	https://www.encodeproject.org/files/ENCFF446UZI/@@download/ENCFF446UZI.bigBed	ENCODE
ENCFF691XAS	Histone ChIP-seq	IMR-90	H3K23ac-human	hg19	https://www.encodeproject.org/files/ENCFF691XAS/@@download/ENCFF691XAS.bigBed	ENCODE
ENCFF233BFF	Histone ChIP-seq	IMR-90	H2BK120ac-human	hg19	https://www.encodeproject.org/files/ENCFF233BFF/@@download/ENCFF233BFF.bigBed	ENCODE
ENCFF040BUE	Histone ChIP-seq	H1	H2BK120ac-human	hg19	https://www.encodeproject.org/files/ENCFF040BUE/@@download/ENCFF040BUE.bigBed	ENCODE
ENCFF777RUH	Histone ChIP-seq	IMR-90	H3K14ac-human	hg19	https://www.encodeproject.org/files/ENCFF777RUH/@@download/ENCFF777RUH.bigBed	ENCODE
ENCFF760HTY	Histone ChIP-seq	IMR-90	H2AK5ac-human	hg19	https://www.encodeproject.org/files/ENCFF760HTY/@@download/ENCFF760HTY.bigBed	ENCODE
ENCFF467UVM	Histone ChIP-seq	IMR-90	H4K8ac-human	hg19	https://www.encodeproject.org/files/ENCFF467UVM/@@download/ENCFF467UVM.bigBed	ENCODE
ENCFF728ZTC	Histone ChIP-seq	IMR-90	H2BK12ac-human	hg19	https://www.encodeproject.org/files/ENCFF728ZTC/@@download/ENCFF728ZTC.bigBed	ENCODE
ENCFF954GIU	Histone ChIP-seq	CD14-positive monocyte	H3K27ac-human	hg19	https://www.encodeproject.org/files/ENCFF954GIU/@@download/ENCFF954GIU.bigBed	ENCODE
ENCFF072VCJ	Histone ChIP-seq	IMR-90	H3K4ac-human	hg19	https://www.encodeproject.org/files/ENCFF072VCJ/@@download/ENCFF072VCJ.bigBed	ENCODE
ENCFF915MPW	Histone ChIP-seq	IMR-90	H2BK15ac-human	hg19	https://www.encodeproject.org/files/ENCFF915MPW/@@download/ENCFF915MPW.bigBed	ENCODE
ENCFF066XPL	Histone ChIP-seq	HepG2	H3K4me2-human	hg19	https://www.encodeproject.org/files/ENCFF066XPL/@@download/ENCFF066XPL.bigBed	ENCODE
ENCFF557EOJ	TF ChIP-seq	GM12878	CEBPB-human	hg19	https://www.encodeproject.org/files/ENCFF557EOJ/@@download/ENCFF557EOJ.bigBed	ENCODE
ENCFF904AMN	TF ChIP-seq	A549	BHLHE40-human	hg19	https://www.encodeproject.org/files/ENCFF904AMN/@@download/ENCFF904AMN.bigBed	ENCODE
ENCFF908RCS	Histone ChIP-seq	mammary epithelial cell	H2AFZ-human	hg19	https://www.encodeproject.org/files/ENCFF908RCS/@@download/ENCFF908RCS.bigBed	ENCODE
ENCFF010VYR	Histone ChIP-seq	K562	H2AFZ-human	hg19	https://www.encodeproject.org/files/ENCFF010VYR/@@download/ENCFF010VYR.bigBed	ENCODE
ENCFF414GKN	Histone ChIP-seq	endothelial cell of umbilical vein	H2AFZ-human	hg19	https://www.encodeproject.org/files/ENCFF414GKN/@@download/ENCFF414GKN.bigBed	ENCODE
ENCFF314PPS	TF ChIP-seq	A549	CEBPB-human	hg19	https://www.encodeproject.org/files/ENCFF314PPS/@@download/ENCFF314PPS.bigBed	ENCODE
ENCFF336IGV	Histone ChIP-seq	mesendoderm	H3K18ac-human	hg19	https://www.encodeproject.org/files/ENCFF336IGV/@@download/ENCFF336IGV.bigBed	ENCODE
ENCFF634HMA	Histone ChIP-seq	PC-3	H4K20me1-human	hg19	https://www.encodeproject.org/files/ENCFF634HMA/@@download/ENCFF634HMA.bigBed	ENCODE
ENCFF955EHV	Histone ChIP-seq	H9	H3K23ac-human	hg19	https://www.encodeproject.org/files/ENCFF955EHV/@@download/ENCFF955EHV.bigBed	ENCODE
ENCFF013TVZ	Histone ChIP-seq	H9	H2AK5ac-human	hg19	https://www.encodeproject.org/files/ENCFF013TVZ/@@download/ENCFF013TVZ.bigBed	ENCODE
ENCFF611CKG	Histone ChIP-seq	H9	H4K8ac-human	hg19	https://www.encodeproject.org/files/ENCFF611CKG/@@download/ENCFF611CKG.bigBed	ENCODE
ENCFF088YDL	Histone ChIP-seq	H9	H2BK12ac-human	hg19	https://www.encodeproject.org/files/ENCFF088YDL/@@download/ENCFF088YDL.bigBed	ENCODE
ENCFF987WTL	Histone ChIP-seq	H9	H2BK5ac-human	hg19	https://www.encodeproject.org/files/ENCFF987WTL/@@download/ENCFF987WTL.bigBed	ENCODE
ENCFF470NAW	Histone ChIP-seq	H9	H3K27ac-human	hg19	https://www.encodeproject.org/files/ENCFF470NAW/@@download/ENCFF470NAW.bigBed	ENCODE
ENCFF033RJU	Histone ChIP-seq	PC-3	H3K79me2-human	hg19	https://www.encodeproject.org/files/ENCFF033RJU/@@download/ENCFF033RJU.bigBed	ENCODE
ENCFF749TCC	TF ChIP-seq	K562	E4F1-human	hg19	https://www.encodeproject.org/files/ENCFF749TCC/@@download/ENCFF749TCC.bigBed	ENCODE
ENCFF111OBX	TF ChIP-seq	K562	NFRKB-human	hg19	https://www.encodeproject.org/files/ENCFF111OBX/@@download/ENCFF111OBX.bigBed	ENCODE
ENCFF799TTD	TF ChIP-seq	K562	E2F8-human	hg19	https://www.encodeproject.org/files/ENCFF799TTD/@@download/ENCFF799TTD.bigBed	ENCODE
ENCFF554HDA	Histone ChIP-seq	smooth muscle cell	H3K27me3-human	hg19	https://www.encodeproject.org/files/ENCFF554HDA/@@download/ENCFF554HDA.bigBed	ENCODE
ENCFF772PDW	Histone ChIP-seq	GM23248	H3K36me3-human	hg19	https://www.encodeproject.org/files/ENCFF772PDW/@@download/ENCFF772PDW.bigBed	ENCODE
ENCFF346YUN	Histone ChIP-seq	SK-N-SH	H3K27ac-human	hg19	https://www.encodeproject.org/files/ENCFF346YUN/@@download/ENCFF346YUN.bigBed	ENCODE
ENCFF453PDN	TF ChIP-seq	GM12878	ATF7-human	hg19	https://www.encodeproject.org/files/ENCFF453PDN/@@download/ENCFF453PDN.bigBed	ENCODE
ENCFF119DRS	TF ChIP-seq	K562	ATF2-human	hg19	https://www.encodeproject.org/files/ENCFF119DRS/@@download/ENCFF119DRS.bigBed	ENCODE
ENCFF337ZZX	Histone ChIP-seq	smooth muscle cell	H3K27ac-human	hg19	https://www.encodeproject.org/files/ENCFF337ZZX/@@download/ENCFF337ZZX.bigBed	ENCODE
ENCFF672FPI	Histone ChIP-seq	smooth muscle cell	H3K79me2-human	hg19	https://www.encodeproject.org/files/ENCFF672FPI/@@download/ENCFF672FPI.bigBed	ENCODE
ENCFF078OFT	TF ChIP-seq	K562	FOXK2-human	hg19	https://www.encodeproject.org/files/ENCFF078OFT/@@download/ENCFF078OFT.bigBed	ENCODE
ENCFF546HOZ	TF ChIP-seq	K562	NBN-human	hg19	https://www.encodeproject.org/files/ENCFF546HOZ/@@download/ENCFF546HOZ.bigBed	ENCODE
ENCFF004CVW	Histone ChIP-seq	PC-9	H3F3A-human	hg19	https://www.encodeproject.org/files/ENCFF004CVW/@@download/ENCFF004CVW.bigBed	ENCODE
ENCFF554DPM	TF ChIP-seq	MCF-7	ATF7-human	hg19	https://www.encodeproject.org/files/ENCFF554DPM/@@download/ENCFF554DPM.bigBed	ENCODE
ENCFF872XFA	TF ChIP-seq	liver	REST-human	hg19	https://www.encodeproject.org/files/ENCFF872XFA/@@download/ENCFF872XFA.bigBed	ENCODE
ENCFF109FNZ	TF ChIP-seq	GM23338	CTCF-human	hg19	https://www.encodeproject.org/files/ENCFF109FNZ/@@download/ENCFF109FNZ.bigBed	ENCODE
ENCFF031YHO	Histone ChIP-seq	smooth muscle cell	H2AFZ-human	hg19	https://www.encodeproject.org/files/ENCFF031YHO/@@download/ENCFF031YHO.bigBed	ENCODE
ENCFF666GEP	Histone ChIP-seq	SK-N-SH	H2AFZ-human	hg19	https://www.encodeproject.org/files/ENCFF666GEP/@@download/ENCFF666GEP.bigBed	ENCODE
ENCFF849NUO	TF ChIP-seq	GM12878	GABPA-human	hg19	https://www.encodeproject.org/files/ENCFF849NUO/@@download/ENCFF849NUO.bigBed	ENCODE
ENCFF949QDG	Histone ChIP-seq	mesenchymal stem cell	H3K9me3-human	hg19	https://www.encodeproject.org/files/ENCFF949QDG/@@download/ENCFF949QDG.bigBed	ENCODE
ENCFF656ADQ	TF ChIP-seq	K562	ETS1-human	hg19	https://www.encodeproject.org/files/ENCFF656ADQ/@@download/ENCFF656ADQ.bigBed	ENCODE
ENCFF514PIS	Histone ChIP-seq	myotube	H3K9ac-human	hg19	https://www.encodeproject.org/files/ENCFF514PIS/@@download/ENCFF514PIS.bigBed	ENCODE
ENCFF154NGN	TF ChIP-seq	H1	ATF3-human	hg19	https://www.encodeproject.org/files/ENCFF154NGN/@@download/ENCFF154NGN.bigBed	ENCODE
ENCFF619ZEP	TF ChIP-seq	H1	TCF12-human	hg19	https://www.encodeproject.org/files/ENCFF619ZEP/@@download/ENCFF619ZEP.bigBed	ENCODE
ENCFF434JWK	TF ChIP-seq	HeLa-S3	REST-human	hg19	https://www.encodeproject.org/files/ENCFF434JWK/@@download/ENCFF434JWK.bigBed	ENCODE
ENCFF104CCE	Histone ChIP-seq	myotube	H3K4me3-human	hg19	https://www.encodeproject.org/files/ENCFF104CCE/@@download/ENCFF104CCE.bigBed	ENCODE
ENCFF725DDJ	TF ChIP-seq	HeLa-S3	TAF1-human	hg19	https://www.encodeproject.org/files/ENCFF725DDJ/@@download/ENCFF725DDJ.bigBed	ENCODE
ENCFF454XRR	Histone ChIP-seq	myotube	H3K4me2-human	hg19	https://www.encodeproject.org/files/ENCFF454XRR/@@download/ENCFF454XRR.bigBed	ENCODE
ENCFF874ATN	TF ChIP-seq	GM12878	REST-human	hg19	https://www.encodeproject.org/files/ENCFF874ATN/@@download/ENCFF874ATN.bigBed	ENCODE
ENCFF071UJQ	TF ChIP-seq	HepG2	RXRA-human	hg19	https://www.encodeproject.org/files/ENCFF071UJQ/@@download/ENCFF071UJQ.bigBed	ENCODE
ENCFF403ZLS	Histone ChIP-seq	Karpas-422	H3K4me2-human	hg19	https://www.encodeproject.org/files/ENCFF403ZLS/@@download/ENCFF403ZLS.bigBed	ENCODE
ENCFF914YCB	TF ChIP-seq	HepG2	BHLHE40-human	hg19	https://www.encodeproject.org/files/ENCFF914YCB/@@download/ENCFF914YCB.bigBed	ENCODE
ENCFF597MAC	TF ChIP-seq	HepG2	GTF2F1-human	hg19	https://www.encodeproject.org/files/ENCFF597MAC/@@download/ENCFF597MAC.bigBed	ENCODE
ENCFF305RVH	TF ChIP-seq	H1	SIX5-human	hg19	https://www.encodeproject.org/files/ENCFF305RVH/@@download/ENCFF305RVH.bigBed	ENCODE
ENCFF455PVZ	Histone ChIP-seq	myotube	H2AFZ-human	hg19	https://www.encodeproject.org/files/ENCFF455PVZ/@@download/ENCFF455PVZ.bigBed	ENCODE
ENCFF846BMT	TF ChIP-seq	IMR-90	POLR2A-human	hg19	https://www.encodeproject.org/files/ENCFF846BMT/@@download/ENCFF846BMT.bigBed	ENCODE
ENCFF724MKH	TF ChIP-seq	H1	YY1-human	hg19	https://www.encodeproject.org/files/ENCFF724MKH/@@download/ENCFF724MKH.bigBed	ENCODE
ENCFF541ZVS	TF ChIP-seq	HepG2	IRF3-human	hg19	https://www.encodeproject.org/files/ENCFF541ZVS/@@download/ENCFF541ZVS.bigBed	ENCODE
ENCFF829RKL	TF ChIP-seq	IMR-90	NFE2L2-human	hg19	https://www.encodeproject.org/files/ENCFF829RKL/@@download/ENCFF829RKL.bigBed	ENCODE
ENCFF585IXS	TF ChIP-seq	K562	SP1-human	hg19	https://www.encodeproject.org/files/ENCFF585IXS/@@download/ENCFF585IXS.bigBed	ENCODE
ENCFF593PWK	Histone ChIP-seq	HeLa-S3	H3K9ac-human	hg19	https://www.encodeproject.org/files/ENCFF593PWK/@@download/ENCFF593PWK.bigBed	ENCODE
ENCFF086AXZ	TF ChIP-seq	H1	TAF1-human	hg19	https://www.encodeproject.org/files/ENCFF086AXZ/@@download/ENCFF086AXZ.bigBed	ENCODE
ENCFF021ISX	Histone ChIP-seq	OCI-LY7	H3K4me2-human	hg19	https://www.encodeproject.org/files/ENCFF021ISX/@@download/ENCFF021ISX.bigBed	ENCODE
ENCFF430CEJ	TF ChIP-seq	HepG2	TAF1-human	hg19	https://www.encodeproject.org/files/ENCFF430CEJ/@@download/ENCFF430CEJ.bigBed	ENCODE
ENCFF204TAK	TF ChIP-seq	H1	POLR2A-human	hg19	https://www.encodeproject.org/files/ENCFF204TAK/@@download/ENCFF204TAK.bigBed	ENCODE
ENCFF098HEH	TF ChIP-seq	GM12878	TCF12-human	hg19	https://www.encodeproject.org/files/ENCFF098HEH/@@download/ENCFF098HEH.bigBed	ENCODE
ENCFF324HUB	TF ChIP-seq	K562	ZBTB33-human	hg19	https://www.encodeproject.org/files/ENCFF324HUB/@@download/ENCFF324HUB.bigBed	ENCODE
ENCFF452ZTB	Histone ChIP-seq	trophoblast cell	H3K18ac-human	hg19	https://www.encodeproject.org/files/ENCFF452ZTB/@@download/ENCFF452ZTB.bigBed	ENCODE
ENCFF473WDU	TF ChIP-seq	IMR-90	BHLHE40-human	hg19	https://www.encodeproject.org/files/ENCFF473WDU/@@download/ENCFF473WDU.bigBed	ENCODE
ENCFF842UWU	TF ChIP-seq	IMR-90	USF2-human	hg19	https://www.encodeproject.org/files/ENCFF842UWU/@@download/ENCFF842UWU.bigBed	ENCODE
ENCFF210PVZ	TF ChIP-seq	PC-3	CTCF-human	hg19	https://www.encodeproject.org/files/ENCFF210PVZ/@@download/ENCFF210PVZ.bigBed	ENCODE
ENCFF208NRD	TF ChIP-seq	A549	JUN-human	hg19	https://www.encodeproject.org/files/ENCFF208NRD/@@download/ENCFF208NRD.bigBed	ENCODE
ENCFF649ION	Histone ChIP-seq	H1	H3K4me2-human	hg19	https://www.encodeproject.org/files/ENCFF649ION/@@download/ENCFF649ION.bigBed	ENCODE
ENCFF663HHV	Histone ChIP-seq	endothelial cell of umbilical vein	H3K27ac-human	hg19	https://www.encodeproject.org/files/ENCFF663HHV/@@download/ENCFF663HHV.bigBed	ENCODE
ENCFF283JZY	Histone ChIP-seq	A549	H3K4me3-human	hg19	https://www.encodeproject.org/files/ENCFF283JZY/@@download/ENCFF283JZY.bigBed	ENCODE
ENCFF016IQP	Histone ChIP-seq	IMR-90	H3K4me2-human	hg19	https://www.encodeproject.org/files/ENCFF016IQP/@@download/ENCFF016IQP.bigBed	ENCODE
ENCFF829AVX	TF ChIP-seq	SK-N-SH	CTCF-human	hg19	https://www.encodeproject.org/files/ENCFF829AVX/@@download/ENCFF829AVX.bigBed	ENCODE
ENCFF295SKL	TF ChIP-seq	SK-N-SH	RFX5-human	hg19	https://www.encodeproject.org/files/ENCFF295SKL/@@download/ENCFF295SKL.bigBed	ENCODE
ENCFF455CRV	TF ChIP-seq	GM12878	ESRRA-human	hg19	https://www.encodeproject.org/files/ENCFF455CRV/@@download/ENCFF455CRV.bigBed	ENCODE
ENCFF493JZB	TF ChIP-seq	IMR-90	CTCF-human	hg19	https://www.encodeproject.org/files/ENCFF493JZB/@@download/ENCFF493JZB.bigBed	ENCODE
ENCFF527UGT	TF ChIP-seq	K562	RFX5-human	hg19	https://www.encodeproject.org/files/ENCFF527UGT/@@download/ENCFF527UGT.bigBed	ENCODE
ENCFF357NTQ	TF ChIP-seq	H1	NRF1-human	hg19	https://www.encodeproject.org/files/ENCFF357NTQ/@@download/ENCFF357NTQ.bigBed	ENCODE
ENCFF188TRJ	TF ChIP-seq	H1	MAFK-human	hg19	https://www.encodeproject.org/files/ENCFF188TRJ/@@download/ENCFF188TRJ.bigBed	ENCODE
ENCFF829QNU	TF ChIP-seq	K562	MXI1-human	hg19	https://www.encodeproject.org/files/ENCFF829QNU/@@download/ENCFF829QNU.bigBed	ENCODE
ENCFF514RME	TF ChIP-seq	H1	JUN-human	hg19	https://www.encodeproject.org/files/ENCFF514RME/@@download/ENCFF514RME.bigBed	ENCODE
ENCFF944FSS	TF ChIP-seq	GM12878	NRF1-human	hg19	https://www.encodeproject.org/files/ENCFF944FSS/@@download/ENCFF944FSS.bigBed	ENCODE
ENCFF533VXB	Histone ChIP-seq	astrocyte	H3K4me3-human	hg19	https://www.encodeproject.org/files/ENCFF533VXB/@@download/ENCFF533VXB.bigBed	ENCODE
ENCFF789DWR	Histone ChIP-seq	astrocyte	H3K9me3-human	hg19	https://www.encodeproject.org/files/ENCFF789DWR/@@download/ENCFF789DWR.bigBed	ENCODE
ENCFF444QQN	Histone ChIP-seq	osteoblast	H3K4me3-human	hg19	https://www.encodeproject.org/files/ENCFF444QQN/@@download/ENCFF444QQN.bigBed	ENCODE
ENCFF192WKI	Histone ChIP-seq	H1	H3K9ac-human	hg19	https://www.encodeproject.org/files/ENCFF192WKI/@@download/ENCFF192WKI.bigBed	ENCODE
ENCFF100BPC	Histone ChIP-seq	HepG2	H3K9ac-human	hg19	https://www.encodeproject.org/files/ENCFF100BPC/@@download/ENCFF100BPC.bigBed	ENCODE
ENCFF140UHB	TF ChIP-seq	HepG2	NFIC-human	hg19	https://www.encodeproject.org/files/ENCFF140UHB/@@download/ENCFF140UHB.bigBed	ENCODE
ENCFF780QOG	Histone ChIP-seq	trophoblast cell	H3K4me3-human	hg19	https://www.encodeproject.org/files/ENCFF780QOG/@@download/ENCFF780QOG.bigBed	ENCODE
ENCFF313THV	TF ChIP-seq	Panc1	TCF7L2-human	hg19	https://www.encodeproject.org/files/ENCFF313THV/@@download/ENCFF313THV.bigBed	ENCODE
ENCFF464QCZ	TF ChIP-seq	K562	EZH2-human	hg19	https://www.encodeproject.org/files/ENCFF464QCZ/@@download/ENCFF464QCZ.bigBed	ENCODE
ENCFF633ODG	Histone ChIP-seq	Panc1	H3K27ac-human	hg19	https://www.encodeproject.org/files/ENCFF633ODG/@@download/ENCFF633ODG.bigBed	ENCODE
ENCFF064TZP	TF ChIP-seq	K562	BCLAF1-human	hg19	https://www.encodeproject.org/files/ENCFF064TZP/@@download/ENCFF064TZP.bigBed	ENCODE
ENCFF318DCS	Histone ChIP-seq	MM.1S	H3K9me2-human	hg19	https://www.encodeproject.org/files/ENCFF318DCS/@@download/ENCFF318DCS.bigBed	ENCODE
ENCFF757NYX	TF ChIP-seq	MCF-7	E2F4-human	hg19	https://www.encodeproject.org/files/ENCFF757NYX/@@download/ENCFF757NYX.bigBed	ENCODE
ENCFF926KSY	TF ChIP-seq	K562	ZFX-human	hg19	https://www.encodeproject.org/files/ENCFF926KSY/@@download/ENCFF926KSY.bigBed	ENCODE
ENCFF422EKQ	TF ChIP-seq	K562	USF2-human	hg19	https://www.encodeproject.org/files/ENCFF422EKQ/@@download/ENCFF422EKQ.bigBed	ENCODE
ENCFF756WKB	TF ChIP-seq	MCF-7	GABPA-human	hg19	https://www.encodeproject.org/files/ENCFF756WKB/@@download/ENCFF756WKB.bigBed	ENCODE
ENCFF855TOS	TF ChIP-seq	HepG2	GABPA-human	hg19	https://www.encodeproject.org/files/ENCFF855TOS/@@download/ENCFF855TOS.bigBed	ENCODE
ENCFF986MPG	Histone ChIP-seq	PC-9	H3K27me3-human	hg19	https://www.encodeproject.org/files/ENCFF986MPG/@@download/ENCFF986MPG.bigBed	ENCODE
ENCFF764FGQ	Histone ChIP-seq	PC-9	H3K79me2-human	hg19	https://www.encodeproject.org/files/ENCFF764FGQ/@@download/ENCFF764FGQ.bigBed	ENCODE
ENCFF815XWB	Histone ChIP-seq	PC-9	H3K36me3-human	hg19	https://www.encodeproject.org/files/ENCFF815XWB/@@download/ENCFF815XWB.bigBed	ENCODE
ENCFF363KRN	Histone ChIP-seq	GM23338	H3F3A-human	hg19	https://www.encodeproject.org/files/ENCFF363KRN/@@download/ENCFF363KRN.bigBed	ENCODE
ENCFF240IXT	Histone ChIP-seq	PC-3	H3K36me3-human	hg19	https://www.encodeproject.org/files/ENCFF240IXT/@@download/ENCFF240IXT.bigBed	ENCODE
ENCFF140XDQ	TF ChIP-seq	K562	UBTF-human	hg19	https://www.encodeproject.org/files/ENCFF140XDQ/@@download/ENCFF140XDQ.bigBed	ENCODE
ENCFF184UJK	TF ChIP-seq	GM12878	E2F8-human	hg19	https://www.encodeproject.org/files/ENCFF184UJK/@@download/ENCFF184UJK.bigBed	ENCODE
ENCFF807CMU	TF ChIP-seq	MCF-7	RAD51-human	hg19	https://www.encodeproject.org/files/ENCFF807CMU/@@download/ENCFF807CMU.bigBed	ENCODE
ENCFF868YHU	TF ChIP-seq	K562	FOXM1-human	hg19	https://www.encodeproject.org/files/ENCFF868YHU/@@download/ENCFF868YHU.bigBed	ENCODE
ENCFF296LKS	TF ChIP-seq	K562	NR2F1-human	hg19	https://www.encodeproject.org/files/ENCFF296LKS/@@download/ENCFF296LKS.bigBed	ENCODE
ENCFF976YJV	TF ChIP-seq	GM12878	GATAD2B-human	hg19	https://www.encodeproject.org/files/ENCFF976YJV/@@download/ENCFF976YJV.bigBed	ENCODE
ENCFF697OZC	TF ChIP-seq	GM12878	MTA2-human	hg19	https://www.encodeproject.org/files/ENCFF697OZC/@@download/ENCFF697OZC.bigBed	ENCODE
ENCFF240NLG	TF ChIP-seq	GM12878	ARNT-human	hg19	https://www.encodeproject.org/files/ENCFF240NLG/@@download/ENCFF240NLG.bigBed	ENCODE
ENCFF182ATX	TF ChIP-seq	GM12878	ARID3A-human	hg19	https://www.encodeproject.org/files/ENCFF182ATX/@@download/ENCFF182ATX.bigBed	ENCODE
ENCFF999BAC	TF ChIP-seq	HepG2	NRF1-human	hg19	https://www.encodeproject.org/files/ENCFF999BAC/@@download/ENCFF999BAC.bigBed	ENCODE
ENCFF515HHX	Histone ChIP-seq	mesendoderm	H2BK15ac-human	hg19	https://www.encodeproject.org/files/ENCFF515HHX/@@download/ENCFF515HHX.bigBed	ENCODE
ENCFF281AKC	Histone ChIP-seq	hepatocyte	H3K9ac-human	hg19	https://www.encodeproject.org/files/ENCFF281AKC/@@download/ENCFF281AKC.bigBed	ENCODE
ENCFF005PFN	TF ChIP-seq	K562	ESRRA-human	hg19	https://www.encodeproject.org/files/ENCFF005PFN/@@download/ENCFF005PFN.bigBed	ENCODE
ENCFF496XLU	TF ChIP-seq	GM23248	EZH2phosphoT487-human	hg19	https://www.encodeproject.org/files/ENCFF496XLU/@@download/ENCFF496XLU.bigBed	ENCODE
ENCFF822YRV	TF ChIP-seq	A549	EHMT2-human	hg19	https://www.encodeproject.org/files/ENCFF822YRV/@@download/ENCFF822YRV.bigBed	ENCODE
ENCFF681FBO	TF ChIP-seq	K562	SMARCC2-human	hg19	https://www.encodeproject.org/files/ENCFF681FBO/@@download/ENCFF681FBO.bigBed	ENCODE
ENCFF295TFC	TF ChIP-seq	MCF-7	JUN-human	hg19	https://www.encodeproject.org/files/ENCFF295TFC/@@download/ENCFF295TFC.bigBed	ENCODE
ENCFF239EKP	TF ChIP-seq	HCT116	CTCF-human	hg19	https://www.encodeproject.org/files/ENCFF239EKP/@@download/ENCFF239EKP.bigBed	ENCODE
ENCFF889JSY	TF ChIP-seq	HeLa-S3	UBTF-human	hg19	https://www.encodeproject.org/files/ENCFF889JSY/@@download/ENCFF889JSY.bigBed	ENCODE
ENCFF741ADC	TF ChIP-seq	K562	E2F1-human	hg19	https://www.encodeproject.org/files/ENCFF741ADC/@@download/ENCFF741ADC.bigBed	ENCODE
ENCFF390ORN	TF ChIP-seq	GM12878	CBX5-human	hg19	https://www.encodeproject.org/files/ENCFF390ORN/@@download/ENCFF390ORN.bigBed	ENCODE
ENCFF037SVQ	TF ChIP-seq	K562	EGR1-human	hg19	https://www.encodeproject.org/files/ENCFF037SVQ/@@download/ENCFF037SVQ.bigBed	ENCODE
ENCFF248GCQ	Histone ChIP-seq	neuronal stem cell	H3K9me3-human	hg19	https://www.encodeproject.org/files/ENCFF248GCQ/@@download/ENCFF248GCQ.bigBed	ENCODE
ENCFF338AQL	TF ChIP-seq	K562	POLR2AphosphoS5-human	hg19	https://www.encodeproject.org/files/ENCFF338AQL/@@download/ENCFF338AQL.bigBed	ENCODE
ENCFF801RWC	TF ChIP-seq	H1	RXRA-human	hg19	https://www.encodeproject.org/files/ENCFF801RWC/@@download/ENCFF801RWC.bigBed	ENCODE
ENCFF150KHJ	TF ChIP-seq	Panc1	SIN3A-human	hg19	https://www.encodeproject.org/files/ENCFF150KHJ/@@download/ENCFF150KHJ.bigBed	ENCODE
ENCFF762GXE	Histone ChIP-seq	trophoblast cell	H2BK5ac-human	hg19	https://www.encodeproject.org/files/ENCFF762GXE/@@download/ENCFF762GXE.bigBed	ENCODE
ENCFF816TVY	TF ChIP-seq	HepG2	ZBTB33-human	hg19	https://www.encodeproject.org/files/ENCFF816TVY/@@download/ENCFF816TVY.bigBed	ENCODE
ENCFF328LTF	TF ChIP-seq	H1	POU5F1-human	hg19	https://www.encodeproject.org/files/ENCFF328LTF/@@download/ENCFF328LTF.bigBed	ENCODE
ENCFF453ZQE	TF ChIP-seq	GM12878	ELF1-human	hg19	https://www.encodeproject.org/files/ENCFF453ZQE/@@download/ENCFF453ZQE.bigBed	ENCODE
ENCFF543QDV	TF ChIP-seq	HepG2	YY1-human	hg19	https://www.encodeproject.org/files/ENCFF543QDV/@@download/ENCFF543QDV.bigBed	ENCODE
ENCFF357RQO	TF ChIP-seq	HepG2	TCF12-human	hg19	https://www.encodeproject.org/files/ENCFF357RQO/@@download/ENCFF357RQO.bigBed	ENCODE
ENCFF753NNI	TF ChIP-seq	GM12878	SIX5-human	hg19	https://www.encodeproject.org/files/ENCFF753NNI/@@download/ENCFF753NNI.bigBed	ENCODE
ENCFF236ZUZ	TF ChIP-seq	HepG2	CEBPB-human	hg19	https://www.encodeproject.org/files/ENCFF236ZUZ/@@download/ENCFF236ZUZ.bigBed	ENCODE
ENCFF226JIN	TF ChIP-seq	K562	SRF-human	hg19	https://www.encodeproject.org/files/ENCFF226JIN/@@download/ENCFF226JIN.bigBed	ENCODE
ENCFF135HSY	TF ChIP-seq	K562	NONO-human	hg19	https://www.encodeproject.org/files/ENCFF135HSY/@@download/ENCFF135HSY.bigBed	ENCODE
ENCFF129FDU	Histone ChIP-seq	IMR-90	H2AFZ-human	hg19	https://www.encodeproject.org/files/ENCFF129FDU/@@download/ENCFF129FDU.bigBed	ENCODE
ENCFF582AOQ	TF ChIP-seq	HCT116	POLR2AphosphoS5-human	hg19	https://www.encodeproject.org/files/ENCFF582AOQ/@@download/ENCFF582AOQ.bigBed	ENCODE
ENCFF368WHG	TF ChIP-seq	K562	TCF7L2-human	hg19	https://www.encodeproject.org/files/ENCFF368WHG/@@download/ENCFF368WHG.bigBed	ENCODE
ENCFF316COI	Histone ChIP-seq	trophoblast cell	H4K8ac-human	hg19	https://www.encodeproject.org/files/ENCFF316COI/@@download/ENCFF316COI.bigBed	ENCODE
ENCFF305USJ	Histone ChIP-seq	osteoblast	H3K27ac-human	hg19	https://www.encodeproject.org/files/ENCFF305USJ/@@download/ENCFF305USJ.bigBed	ENCODE
ENCFF048PVW	TF ChIP-seq	SK-N-SH	REST-human	hg19	https://www.encodeproject.org/files/ENCFF048PVW/@@download/ENCFF048PVW.bigBed	ENCODE
ENCFF558RZQ	Histone ChIP-seq	HeLa-S3	H3K4me2-human	hg19	https://www.encodeproject.org/files/ENCFF558RZQ/@@download/ENCFF558RZQ.bigBed	ENCODE
ENCFF736ETX	TF ChIP-seq	HepG2	ATF3-human	hg19	https://www.encodeproject.org/files/ENCFF736ETX/@@download/ENCFF736ETX.bigBed	ENCODE
ENCFF925OAE	TF ChIP-seq	HepG2	NONO-human	hg19	https://www.encodeproject.org/files/ENCFF925OAE/@@download/ENCFF925OAE.bigBed	ENCODE
ENCFF077XRR	TF ChIP-seq	H1	SRF-human	hg19	https://www.encodeproject.org/files/ENCFF077XRR/@@download/ENCFF077XRR.bigBed	ENCODE
ENCFF257WQI	TF ChIP-seq	HepG2	EP300-human	hg19	https://www.encodeproject.org/files/ENCFF257WQI/@@download/ENCFF257WQI.bigBed	ENCODE
ENCFF279QUD	TF ChIP-seq	HepG2	RAD21-human	hg19	https://www.encodeproject.org/files/ENCFF279QUD/@@download/ENCFF279QUD.bigBed	ENCODE
ENCFF350QGN	Histone ChIP-seq	Karpas-422	H3K27ac-human	hg19	https://www.encodeproject.org/files/ENCFF350QGN/@@download/ENCFF350QGN.bigBed	ENCODE
ENCFF135LRF	TF ChIP-seq	HepG2	EZH2-human	hg19	https://www.encodeproject.org/files/ENCFF135LRF/@@download/ENCFF135LRF.bigBed	ENCODE
ENCFF850UKA	Histone ChIP-seq	OCI-LY7	H3K4me3-human	hg19	https://www.encodeproject.org/files/ENCFF850UKA/@@download/ENCFF850UKA.bigBed	ENCODE
ENCFF788RYG	TF ChIP-seq	HepG2	SRF-human	hg19	https://www.encodeproject.org/files/ENCFF788RYG/@@download/ENCFF788RYG.bigBed	ENCODE
ENCFF043IXU	TF ChIP-seq	Panc1	POLR2AphosphoS5-human	hg19	https://www.encodeproject.org/files/ENCFF043IXU/@@download/ENCFF043IXU.bigBed	ENCODE
ENCFF289PUM	Histone ChIP-seq	trophoblast cell	H2BK12ac-human	hg19	https://www.encodeproject.org/files/ENCFF289PUM/@@download/ENCFF289PUM.bigBed	ENCODE
ENCFF632AVS	TF ChIP-seq	MCF-7	MYC-human	hg19	https://www.encodeproject.org/files/ENCFF632AVS/@@download/ENCFF632AVS.bigBed	ENCODE
ENCFF854QDN	TF ChIP-seq	MCF-7	POLR2A-human	hg19	https://www.encodeproject.org/files/ENCFF854QDN/@@download/ENCFF854QDN.bigBed	ENCODE
ENCFF034SCW	Histone ChIP-seq	HepG2	H3K36me3-human	hg19	https://www.encodeproject.org/files/ENCFF034SCW/@@download/ENCFF034SCW.bigBed	ENCODE
ENCFF082EDK	Histone ChIP-seq	HeLa-S3	H3K36me3-human	hg19	https://www.encodeproject.org/files/ENCFF082EDK/@@download/ENCFF082EDK.bigBed	ENCODE
ENCFF534LKI	Histone ChIP-seq	IMR-90	H3K27me3-human	hg19	https://www.encodeproject.org/files/ENCFF534LKI/@@download/ENCFF534LKI.bigBed	ENCODE
ENCFF987AMB	Histone ChIP-seq	IMR-90	H3K9me3-human	hg19	https://www.encodeproject.org/files/ENCFF987AMB/@@download/ENCFF987AMB.bigBed	ENCODE
ENCFF547JEW	Histone ChIP-seq	endothelial cell of umbilical vein	H3K4me1-human	hg19	https://www.encodeproject.org/files/ENCFF547JEW/@@download/ENCFF547JEW.bigBed	ENCODE
ENCFF209UMS	Histone ChIP-seq	skeletal muscle myoblast	H3K79me2-human	hg19	https://www.encodeproject.org/files/ENCFF209UMS/@@download/ENCFF209UMS.bigBed	ENCODE
ENCFF211QUG	Histone ChIP-seq	skeletal muscle myoblast	H4K20me1-human	hg19	https://www.encodeproject.org/files/ENCFF211QUG/@@download/ENCFF211QUG.bigBed	ENCODE
ENCFF425TVP	Histone ChIP-seq	GM12878	H3K36me3-human	hg19	https://www.encodeproject.org/files/ENCFF425TVP/@@download/ENCFF425TVP.bigBed	ENCODE
ENCFF856DFY	Histone ChIP-seq	skeletal muscle myoblast	H3K27me3-human	hg19	https://www.encodeproject.org/files/ENCFF856DFY/@@download/ENCFF856DFY.bigBed	ENCODE
ENCFF681GZZ	Histone ChIP-seq	neuronal stem cell	H3K36me3-human	hg19	https://www.encodeproject.org/files/ENCFF681GZZ/@@download/ENCFF681GZZ.bigBed	ENCODE
ENCFF015UNP	Histone ChIP-seq	endothelial cell of umbilical vein	H3K36me3-human	hg19	https://www.encodeproject.org/files/ENCFF015UNP/@@download/ENCFF015UNP.bigBed	ENCODE
ENCFF388ZZW	Histone ChIP-seq	endothelial cell of umbilical vein	H4K20me1-human	hg19	https://www.encodeproject.org/files/ENCFF388ZZW/@@download/ENCFF388ZZW.bigBed	ENCODE
ENCFF667UQX	Histone ChIP-seq	skeletal muscle myoblast	H3K36me3-human	hg19	https://www.encodeproject.org/files/ENCFF667UQX/@@download/ENCFF667UQX.bigBed	ENCODE
ENCFF099NGZ	Histone ChIP-seq	SK-N-SH	H3K4me1-human	hg19	https://www.encodeproject.org/files/ENCFF099NGZ/@@download/ENCFF099NGZ.bigBed	ENCODE
ENCFF741YFD	Histone ChIP-seq	GM12878	H3K79me2-human	hg19	https://www.encodeproject.org/files/ENCFF741YFD/@@download/ENCFF741YFD.bigBed	ENCODE
ENCFF909TIN	Histone ChIP-seq	skeletal muscle myoblast	H3K4me1-human	hg19	https://www.encodeproject.org/files/ENCFF909TIN/@@download/ENCFF909TIN.bigBed	ENCODE
ENCFF351BDZ	Histone ChIP-seq	myotube	H3K79me2-human	hg19	https://www.encodeproject.org/files/ENCFF351BDZ/@@download/ENCFF351BDZ.bigBed	ENCODE
ENCFF423ONH	Histone ChIP-seq	trophoblast cell	H3K4me1-human	hg19	https://www.encodeproject.org/files/ENCFF423ONH/@@download/ENCFF423ONH.bigBed	ENCODE
ENCFF765SVM	Histone ChIP-seq	MM.1S	H3K27me3-human	hg19	https://www.encodeproject.org/files/ENCFF765SVM/@@download/ENCFF765SVM.bigBed	ENCODE
ENCFF987CJV	Histone ChIP-seq	PC-3	H3K4me1-human	hg19	https://www.encodeproject.org/files/ENCFF987CJV/@@download/ENCFF987CJV.bigBed	ENCODE
ENCFF407DBH	Histone ChIP-seq	HeLa-S3	H3K4me1-human	hg19	https://www.encodeproject.org/files/ENCFF407DBH/@@download/ENCFF407DBH.bigBed	ENCODE
ENCFF079XMK	Histone ChIP-seq	mesenchymal stem cell	H3K36me3-human	hg19	https://www.encodeproject.org/files/ENCFF079XMK/@@download/ENCFF079XMK.bigBed	ENCODE
ENCFF542RHS	TF ChIP-seq	HeLa-S3	POLR2A-human	hg19	https://www.encodeproject.org/files/ENCFF542RHS/@@download/ENCFF542RHS.bigBed	ENCODE
ENCFF494ELO	TF ChIP-seq	A549	CHD2-human	hg19	https://www.encodeproject.org/files/ENCFF494ELO/@@download/ENCFF494ELO.bigBed	ENCODE
ENCFF476KWE	TF ChIP-seq	HepG2	ETS1-human	hg19	https://www.encodeproject.org/files/ENCFF476KWE/@@download/ENCFF476KWE.bigBed	ENCODE
ENCFF724PRL	TF ChIP-seq	SK-N-SH	CHD2-human	hg19	https://www.encodeproject.org/files/ENCFF724PRL/@@download/ENCFF724PRL.bigBed	ENCODE
ENCFF267CJD	TF ChIP-seq	HepG2	ZNF384-human	hg19	https://www.encodeproject.org/files/ENCFF267CJD/@@download/ENCFF267CJD.bigBed	ENCODE
ENCFF692TOS	TF ChIP-seq	HeLa-S3	MAFF-human	hg19	https://www.encodeproject.org/files/ENCFF692TOS/@@download/ENCFF692TOS.bigBed	ENCODE
ENCFF816PJX	TF ChIP-seq	HeLa-S3	CHD2-human	hg19	https://www.encodeproject.org/files/ENCFF816PJX/@@download/ENCFF816PJX.bigBed	ENCODE
ENCFF429VQJ	TF ChIP-seq	HeLa-S3	ELK1-human	hg19	https://www.encodeproject.org/files/ENCFF429VQJ/@@download/ENCFF429VQJ.bigBed	ENCODE
ENCFF443CGL	TF ChIP-seq	HeLa-S3	MAX-human	hg19	https://www.encodeproject.org/files/ENCFF443CGL/@@download/ENCFF443CGL.bigBed	ENCODE
ENCFF450YTL	TF ChIP-seq	HeLa-S3	IRF3-human	hg19	https://www.encodeproject.org/files/ENCFF450YTL/@@download/ENCFF450YTL.bigBed	ENCODE
ENCFF925JPP	Histone ChIP-seq	H1	H2BK15ac-human	hg19	https://www.encodeproject.org/files/ENCFF925JPP/@@download/ENCFF925JPP.bigBed	ENCODE
ENCFF390NJU	TF ChIP-seq	HeLa-S3	RCOR1-human	hg19	https://www.encodeproject.org/files/ENCFF390NJU/@@download/ENCFF390NJU.bigBed	ENCODE
ENCFF329HXD	TF ChIP-seq	GM12878	SP1-human	hg19	https://www.encodeproject.org/files/ENCFF329HXD/@@download/ENCFF329HXD.bigBed	ENCODE
ENCFF933POI	Histone ChIP-seq	PC-3	H3K4me2-human	hg19	https://www.encodeproject.org/files/ENCFF933POI/@@download/ENCFF933POI.bigBed	ENCODE
ENCFF142HZC	Histone ChIP-seq	mesendoderm	H3K4me3-human	hg19	https://www.encodeproject.org/files/ENCFF142HZC/@@download/ENCFF142HZC.bigBed	ENCODE
ENCFF614AHH	TF ChIP-seq	HepG2	TCF7L2-human	hg19	https://www.encodeproject.org/files/ENCFF614AHH/@@download/ENCFF614AHH.bigBed	ENCODE
ENCFF262HYP	TF ChIP-seq	HeLa-S3	ZKSCAN1-human	hg19	https://www.encodeproject.org/files/ENCFF262HYP/@@download/ENCFF262HYP.bigBed	ENCODE
ENCFF031FXF	TF ChIP-seq	HeLa-S3	SMC3-human	hg19	https://www.encodeproject.org/files/ENCFF031FXF/@@download/ENCFF031FXF.bigBed	ENCODE
ENCFF742BRD	TF ChIP-seq	HeLa-S3	BRCA1-human	hg19	https://www.encodeproject.org/files/ENCFF742BRD/@@download/ENCFF742BRD.bigBed	ENCODE
ENCFF364DFT	TF ChIP-seq	HeLa-S3	POLR2AphosphoS2-human	hg19	https://www.encodeproject.org/files/ENCFF364DFT/@@download/ENCFF364DFT.bigBed	ENCODE
ENCFF358ZNG	TF ChIP-seq	HeLa-S3	ZNF143-human	hg19	https://www.encodeproject.org/files/ENCFF358ZNG/@@download/ENCFF358ZNG.bigBed	ENCODE
ENCFF742PDH	TF ChIP-seq	HepG2	NFE2L2-human	hg19	https://www.encodeproject.org/files/ENCFF742PDH/@@download/ENCFF742PDH.bigBed	ENCODE
ENCFF551UDE	TF ChIP-seq	HeLa-S3	CEBPB-human	hg19	https://www.encodeproject.org/files/ENCFF551UDE/@@download/ENCFF551UDE.bigBed	ENCODE
ENCFF320MYL	TF ChIP-seq	HeLa-S3	EP300-human	hg19	https://www.encodeproject.org/files/ENCFF320MYL/@@download/ENCFF320MYL.bigBed	ENCODE
ENCFF056NIB	TF ChIP-seq	HeLa-S3	RAD21-human	hg19	https://www.encodeproject.org/files/ENCFF056NIB/@@download/ENCFF056NIB.bigBed	ENCODE
ENCFF892AQP	Histone ChIP-seq	Karpas-422	H3K9ac-human	hg19	https://www.encodeproject.org/files/ENCFF892AQP/@@download/ENCFF892AQP.bigBed	ENCODE
ENCFF733QSJ	Histone ChIP-seq	trophoblast cell	H3K23ac-human	hg19	https://www.encodeproject.org/files/ENCFF733QSJ/@@download/ENCFF733QSJ.bigBed	ENCODE
ENCFF354VJB	TF ChIP-seq	GM12878	HCFC1-human	hg19	https://www.encodeproject.org/files/ENCFF354VJB/@@download/ENCFF354VJB.bigBed	ENCODE
ENCFF211RTI	TF ChIP-seq	HeLa-S3	USF2-human	hg19	https://www.encodeproject.org/files/ENCFF211RTI/@@download/ENCFF211RTI.bigBed	ENCODE
ENCFF500WCE	TF ChIP-seq	HeLa-S3	MXI1-human	hg19	https://www.encodeproject.org/files/ENCFF500WCE/@@download/ENCFF500WCE.bigBed	ENCODE
ENCFF255SBO	TF ChIP-seq	HeLa-S3	RFX5-human	hg19	https://www.encodeproject.org/files/ENCFF255SBO/@@download/ENCFF255SBO.bigBed	ENCODE
ENCFF133AWY	TF ChIP-seq	IMR-90	SMC3-human	hg19	https://www.encodeproject.org/files/ENCFF133AWY/@@download/ENCFF133AWY.bigBed	ENCODE
ENCFF240YVO	Histone ChIP-seq	H9	H3K14ac-human	hg19	https://www.encodeproject.org/files/ENCFF240YVO/@@download/ENCFF240YVO.bigBed	ENCODE
ENCFF377LMW	Histone ChIP-seq	CD14-positive monocyte	H3K9me3-human	hg19	https://www.encodeproject.org/files/ENCFF377LMW/@@download/ENCFF377LMW.bigBed	ENCODE
ENCFF093TUA	Histone ChIP-seq	skeletal muscle myoblast	H3K27ac-human	hg19	https://www.encodeproject.org/files/ENCFF093TUA/@@download/ENCFF093TUA.bigBed	ENCODE
ENCFF413QYZ	TF ChIP-seq	GM12878	EZH2-human	hg19	https://www.encodeproject.org/files/ENCFF413QYZ/@@download/ENCFF413QYZ.bigBed	ENCODE
ENCFF735UGM	TF ChIP-seq	K562	RBBP5-human	hg19	https://www.encodeproject.org/files/ENCFF735UGM/@@download/ENCFF735UGM.bigBed	ENCODE
ENCFF816DMJ	Histone ChIP-seq	trophoblast cell	H3K9me3-human	hg19	https://www.encodeproject.org/files/ENCFF816DMJ/@@download/ENCFF816DMJ.bigBed	ENCODE
ENCFF590AKP	Histone ChIP-seq	mesenchymal stem cell	H2BK5ac-human	hg19	https://www.encodeproject.org/files/ENCFF590AKP/@@download/ENCFF590AKP.bigBed	ENCODE
ENCFF108SPI	TF ChIP-seq	mammary epithelial cell	CTCF-human	hg19	https://www.encodeproject.org/files/ENCFF108SPI/@@download/ENCFF108SPI.bigBed	ENCODE
ENCFF072INK	TF ChIP-seq	skeletal muscle myoblast	EZH2-human	hg19	https://www.encodeproject.org/files/ENCFF072INK/@@download/ENCFF072INK.bigBed	ENCODE
ENCFF666TZU	Histone ChIP-seq	H9	H3K79me1-human	hg19	https://www.encodeproject.org/files/ENCFF666TZU/@@download/ENCFF666TZU.bigBed	ENCODE
ENCFF162QSR	Histone ChIP-seq	H9	H3K4ac-human	hg19	https://www.encodeproject.org/files/ENCFF162QSR/@@download/ENCFF162QSR.bigBed	ENCODE
ENCFF954MCG	Histone ChIP-seq	CD14-positive monocyte	H3K4me1-human	hg19	https://www.encodeproject.org/files/ENCFF954MCG/@@download/ENCFF954MCG.bigBed	ENCODE
ENCFF766HLY	Histone ChIP-seq	CD14-positive monocyte	H3K79me2-human	hg19	https://www.encodeproject.org/files/ENCFF766HLY/@@download/ENCFF766HLY.bigBed	ENCODE
ENCFF678LWH	Histone ChIP-seq	osteoblast	H3K27me3-human	hg19	https://www.encodeproject.org/files/ENCFF678LWH/@@download/ENCFF678LWH.bigBed	ENCODE
ENCFF354SMU	Histone ChIP-seq	mesenchymal stem cell	H3K79me1-human	hg19	https://www.encodeproject.org/files/ENCFF354SMU/@@download/ENCFF354SMU.bigBed	ENCODE
ENCFF865MMB	Histone ChIP-seq	mesenchymal stem cell	H3K27ac-human	hg19	https://www.encodeproject.org/files/ENCFF865MMB/@@download/ENCFF865MMB.bigBed	ENCODE
ENCFF818COM	Histone ChIP-seq	endothelial cell of umbilical vein	H3K4me3-human	hg19	https://www.encodeproject.org/files/ENCFF818COM/@@download/ENCFF818COM.bigBed	ENCODE
ENCFF730HCJ	TF ChIP-seq	HepG2	SIN3A-human	hg19	https://www.encodeproject.org/files/ENCFF730HCJ/@@download/ENCFF730HCJ.bigBed	ENCODE
ENCFF917DKS	Histone ChIP-seq	IMR-90	H3K4me3-human	hg19	https://www.encodeproject.org/files/ENCFF917DKS/@@download/ENCFF917DKS.bigBed	ENCODE
ENCFF703LGX	TF ChIP-seq	endothelial cell of umbilical vein	POLR2AphosphoS5-human	hg19	https://www.encodeproject.org/files/ENCFF703LGX/@@download/ENCFF703LGX.bigBed	ENCODE
ENCFF676FRB	TF ChIP-seq	Panc1	REST-human	hg19	https://www.encodeproject.org/files/ENCFF676FRB/@@download/ENCFF676FRB.bigBed	ENCODE
ENCFF716IKZ	TF ChIP-seq	K562	YY1-human	hg19	https://www.encodeproject.org/files/ENCFF716IKZ/@@download/ENCFF716IKZ.bigBed	ENCODE
ENCFF524MYI	TF ChIP-seq	K562	MAX-human	hg19	https://www.encodeproject.org/files/ENCFF524MYI/@@download/ENCFF524MYI.bigBed	ENCODE
ENCFF530TNI	TF ChIP-seq	HepG2	CEBPZ-human	hg19	https://www.encodeproject.org/files/ENCFF530TNI/@@download/ENCFF530TNI.bigBed	ENCODE
ENCFF533LGP	TF ChIP-seq	K562	EP300-human	hg19	https://www.encodeproject.org/files/ENCFF533LGP/@@download/ENCFF533LGP.bigBed	ENCODE
ENCFF193GRD	TF ChIP-seq	H1	ZNF143-human	hg19	https://www.encodeproject.org/files/ENCFF193GRD/@@download/ENCFF193GRD.bigBed	ENCODE
ENCFF973XWA	TF ChIP-seq	K562	MAFK-human	hg19	https://www.encodeproject.org/files/ENCFF973XWA/@@download/ENCFF973XWA.bigBed	ENCODE
ENCFF684NTX	TF ChIP-seq	H1	BACH1-human	hg19	https://www.encodeproject.org/files/ENCFF684NTX/@@download/ENCFF684NTX.bigBed	ENCODE
ENCFF603KXE	TF ChIP-seq	HepG2	MAFK-human	hg19	https://www.encodeproject.org/files/ENCFF603KXE/@@download/ENCFF603KXE.bigBed	ENCODE
ENCFF824WAK	TF ChIP-seq	H1	USF2-human	hg19	https://www.encodeproject.org/files/ENCFF824WAK/@@download/ENCFF824WAK.bigBed	ENCODE
ENCFF037KDV	TF ChIP-seq	H1	SIN3A-human	hg19	https://www.encodeproject.org/files/ENCFF037KDV/@@download/ENCFF037KDV.bigBed	ENCODE
ENCFF222RRB	TF ChIP-seq	K562	BHLHE40-human	hg19	https://www.encodeproject.org/files/ENCFF222RRB/@@download/ENCFF222RRB.bigBed	ENCODE
ENCFF701QSQ	Histone ChIP-seq	Panc1	H3K27me3-human	hg19	https://www.encodeproject.org/files/ENCFF701QSQ/@@download/ENCFF701QSQ.bigBed	ENCODE
ENCFF312IJI	Histone ChIP-seq	endothelial cell of umbilical vein	H3K79me2-human	hg19	https://www.encodeproject.org/files/ENCFF312IJI/@@download/ENCFF312IJI.bigBed	ENCODE
ENCFF520XBR	Histone ChIP-seq	K562	H3K79me2-human	hg19	https://www.encodeproject.org/files/ENCFF520XBR/@@download/ENCFF520XBR.bigBed	ENCODE
ENCFF930SGU	Histone ChIP-seq	mesendoderm	H3K36me3-human	hg19	https://www.encodeproject.org/files/ENCFF930SGU/@@download/ENCFF930SGU.bigBed	ENCODE
ENCFF150NCE	Histone ChIP-seq	mesendoderm	H3K4me1-human	hg19	https://www.encodeproject.org/files/ENCFF150NCE/@@download/ENCFF150NCE.bigBed	ENCODE
ENCFF357JSO	Histone ChIP-seq	IMR-90	H4K20me1-human	hg19	https://www.encodeproject.org/files/ENCFF357JSO/@@download/ENCFF357JSO.bigBed	ENCODE
ENCFF680FBH	Histone ChIP-seq	IMR-90	H3K79me2-human	hg19	https://www.encodeproject.org/files/ENCFF680FBH/@@download/ENCFF680FBH.bigBed	ENCODE
ENCFF453UJS	Histone ChIP-seq	mammary epithelial cell	H4K20me1-human	hg19	https://www.encodeproject.org/files/ENCFF453UJS/@@download/ENCFF453UJS.bigBed	ENCODE
ENCFF653ZLO	Histone ChIP-seq	astrocyte	H3K4me1-human	hg19	https://www.encodeproject.org/files/ENCFF653ZLO/@@download/ENCFF653ZLO.bigBed	ENCODE
ENCFF377AMY	Histone ChIP-seq	astrocyte	H3K27me3-human	hg19	https://www.encodeproject.org/files/ENCFF377AMY/@@download/ENCFF377AMY.bigBed	ENCODE
ENCFF161KIY	Histone ChIP-seq	mammary epithelial cell	H3K36me3-human	hg19	https://www.encodeproject.org/files/ENCFF161KIY/@@download/ENCFF161KIY.bigBed	ENCODE
ENCFF465WYM	Histone ChIP-seq	HepG2	H3K4me1-human	hg19	https://www.encodeproject.org/files/ENCFF465WYM/@@download/ENCFF465WYM.bigBed	ENCODE
ENCFF688PGJ	Histone ChIP-seq	HepG2	H3K4me3-human	hg19	https://www.encodeproject.org/files/ENCFF688PGJ/@@download/ENCFF688PGJ.bigBed	ENCODE
ENCFF018YGL	Histone ChIP-seq	mammary epithelial cell	H3K9me3-human	hg19	https://www.encodeproject.org/files/ENCFF018YGL/@@download/ENCFF018YGL.bigBed	ENCODE
ENCFF733MZR	Histone ChIP-seq	mammary epithelial cell	H3K79me2-human	hg19	https://www.encodeproject.org/files/ENCFF733MZR/@@download/ENCFF733MZR.bigBed	ENCODE
ENCFF666XOR	Histone ChIP-seq	mammary epithelial cell	H3K4me1-human	hg19	https://www.encodeproject.org/files/ENCFF666XOR/@@download/ENCFF666XOR.bigBed	ENCODE
ENCFF369PJE	Histone ChIP-seq	H1	H3K79me2-human	hg19	https://www.encodeproject.org/files/ENCFF369PJE/@@download/ENCFF369PJE.bigBed	ENCODE
ENCFF438IIA	Histone ChIP-seq	astrocyte	H2AFZ-human	hg19	https://www.encodeproject.org/files/ENCFF438IIA/@@download/ENCFF438IIA.bigBed	ENCODE
ENCFF453AHV	TF ChIP-seq	GM12878	MYC-human	hg19	https://www.encodeproject.org/files/ENCFF453AHV/@@download/ENCFF453AHV.bigBed	ENCODE
ENCFF260BJX	Histone ChIP-seq	IMR-90	H3K79me1-human	hg19	https://www.encodeproject.org/files/ENCFF260BJX/@@download/ENCFF260BJX.bigBed	ENCODE
ENCFF099RQA	Histone ChIP-seq	astrocyte	H3K9ac-human	hg19	https://www.encodeproject.org/files/ENCFF099RQA/@@download/ENCFF099RQA.bigBed	ENCODE
ENCFF926HOS	TF ChIP-seq	MCF-7	TCF7L2-human	hg19	https://www.encodeproject.org/files/ENCFF926HOS/@@download/ENCFF926HOS.bigBed	ENCODE
ENCFF786SAQ	TF ChIP-seq	A549	MAX-human	hg19	https://www.encodeproject.org/files/ENCFF786SAQ/@@download/ENCFF786SAQ.bigBed	ENCODE
ENCFF988ZCO	Histone ChIP-seq	neuronal stem cell	H3K18ac-human	hg19	https://www.encodeproject.org/files/ENCFF988ZCO/@@download/ENCFF988ZCO.bigBed	ENCODE
ENCFF820UAX	Histone ChIP-seq	HeLa-S3	H2AFZ-human	hg19	https://www.encodeproject.org/files/ENCFF820UAX/@@download/ENCFF820UAX.bigBed	ENCODE
ENCFF438HJR	TF ChIP-seq	H1	ATF2-human	hg19	https://www.encodeproject.org/files/ENCFF438HJR/@@download/ENCFF438HJR.bigBed	ENCODE
ENCFF371AEY	Histone ChIP-seq	mesendoderm	H3K9ac-human	hg19	https://www.encodeproject.org/files/ENCFF371AEY/@@download/ENCFF371AEY.bigBed	ENCODE
ENCFF271YKT	Histone ChIP-seq	neuronal stem cell	H3K27ac-human	hg19	https://www.encodeproject.org/files/ENCFF271YKT/@@download/ENCFF271YKT.bigBed	ENCODE
ENCFF813GOH	TF ChIP-seq	GM12878	ATF2-human	hg19	https://www.encodeproject.org/files/ENCFF813GOH/@@download/ENCFF813GOH.bigBed	ENCODE
ENCFF674SSX	TF ChIP-seq	HepG2	MXI1-human	hg19	https://www.encodeproject.org/files/ENCFF674SSX/@@download/ENCFF674SSX.bigBed	ENCODE
ENCFF038KMV	TF ChIP-seq	HeLa-S3	ZZZ3-human	hg19	https://www.encodeproject.org/files/ENCFF038KMV/@@download/ENCFF038KMV.bigBed	ENCODE
ENCFF119YOQ	TF ChIP-seq	HeLa-S3	MAZ-human	hg19	https://www.encodeproject.org/files/ENCFF119YOQ/@@download/ENCFF119YOQ.bigBed	ENCODE
ENCFF785YAB	Histone ChIP-seq	astrocyte	H3K4me2-human	hg19	https://www.encodeproject.org/files/ENCFF785YAB/@@download/ENCFF785YAB.bigBed	ENCODE
ENCFF477OEY	TF ChIP-seq	HeLa-S3	TCF7L2-human	hg19	https://www.encodeproject.org/files/ENCFF477OEY/@@download/ENCFF477OEY.bigBed	ENCODE
ENCFF382YCA	Histone ChIP-seq	H1	H2AFZ-human	hg19	https://www.encodeproject.org/files/ENCFF382YCA/@@download/ENCFF382YCA.bigBed	ENCODE
ENCFF520YTC	Histone ChIP-seq	mesendoderm	H3K79me1-human	hg19	https://www.encodeproject.org/files/ENCFF520YTC/@@download/ENCFF520YTC.bigBed	ENCODE
ENCFF017XHK	Histone ChIP-seq	mesendoderm	H2BK5ac-human	hg19	https://www.encodeproject.org/files/ENCFF017XHK/@@download/ENCFF017XHK.bigBed	ENCODE
ENCFF245YZE	Histone ChIP-seq	mesendoderm	H2AK5ac-human	hg19	https://www.encodeproject.org/files/ENCFF245YZE/@@download/ENCFF245YZE.bigBed	ENCODE
ENCFF330CCJ	Histone ChIP-seq	osteoblast	H3K79me2-human	hg19	https://www.encodeproject.org/files/ENCFF330CCJ/@@download/ENCFF330CCJ.bigBed	ENCODE
ENCFF794TQX	Histone ChIP-seq	H9	H3K79me2-human	hg19	https://www.encodeproject.org/files/ENCFF794TQX/@@download/ENCFF794TQX.bigBed	ENCODE
ENCFF802KNI	TF ChIP-seq	A549	POLR2AphosphoS2-human	hg19	https://www.encodeproject.org/files/ENCFF802KNI/@@download/ENCFF802KNI.bigBed	ENCODE
ENCFF049ZHZ	TF ChIP-seq	A549	RAD21-human	hg19	https://www.encodeproject.org/files/ENCFF049ZHZ/@@download/ENCFF049ZHZ.bigBed	ENCODE
ENCFF166QFI	TF ChIP-seq	GM12878	EP300-human	hg19	https://www.encodeproject.org/files/ENCFF166QFI/@@download/ENCFF166QFI.bigBed	ENCODE
ENCFF215HQZ	TF ChIP-seq	H1	JUND-human	hg19	https://www.encodeproject.org/files/ENCFF215HQZ/@@download/ENCFF215HQZ.bigBed	ENCODE
ENCFF181WTE	TF ChIP-seq	A549	MYC-human	hg19	https://www.encodeproject.org/files/ENCFF181WTE/@@download/ENCFF181WTE.bigBed	ENCODE
ENCFF446WBQ	TF ChIP-seq	GM12878	MXI1-human	hg19	https://www.encodeproject.org/files/ENCFF446WBQ/@@download/ENCFF446WBQ.bigBed	ENCODE
ENCFF647TUS	Histone ChIP-seq	HeLa-S3	H3K9me3-human	hg19	https://www.encodeproject.org/files/ENCFF647TUS/@@download/ENCFF647TUS.bigBed	ENCODE
ENCFF179FHM	Histone ChIP-seq	K562	H3K4me3-human	hg19	https://www.encodeproject.org/files/ENCFF179FHM/@@download/ENCFF179FHM.bigBed	ENCODE
ENCFF123JKL	Histone ChIP-seq	IMR-90	H2BK5ac-human	hg19	https://www.encodeproject.org/files/ENCFF123JKL/@@download/ENCFF123JKL.bigBed	ENCODE
ENCFF914VXQ	Histone ChIP-seq	mesendoderm	H3K27ac-human	hg19	https://www.encodeproject.org/files/ENCFF914VXQ/@@download/ENCFF914VXQ.bigBed	ENCODE
ENCFF798ZZD	TF ChIP-seq	H1	EZH2-human	hg19	https://www.encodeproject.org/files/ENCFF798ZZD/@@download/ENCFF798ZZD.bigBed	ENCODE
ENCFF618WLE	TF ChIP-seq	GM12878	FOXM1-human	hg19	https://www.encodeproject.org/files/ENCFF618WLE/@@download/ENCFF618WLE.bigBed	ENCODE
ENCFF270NLN	TF ChIP-seq	GM12878	NFIC-human	hg19	https://www.encodeproject.org/files/ENCFF270NLN/@@download/ENCFF270NLN.bigBed	ENCODE
ENCFF429ZST	Histone ChIP-seq	Panc1	H3K4me3-human	hg19	https://www.encodeproject.org/files/ENCFF429ZST/@@download/ENCFF429ZST.bigBed	ENCODE
ENCFF743UEO	TF ChIP-seq	H1	CTCF-human	hg19	https://www.encodeproject.org/files/ENCFF743UEO/@@download/ENCFF743UEO.bigBed	ENCODE
ENCFF771HQO	TF ChIP-seq	H1	PHF8-human	hg19	https://www.encodeproject.org/files/ENCFF771HQO/@@download/ENCFF771HQO.bigBed	ENCODE
ENCFF934ADC	TF ChIP-seq	endothelial cell of umbilical vein	EZH2-human	hg19	https://www.encodeproject.org/files/ENCFF934ADC/@@download/ENCFF934ADC.bigBed	ENCODE
ENCFF094TTH	Histone ChIP-seq	trophoblast cell	H3K27ac-human	hg19	https://www.encodeproject.org/files/ENCFF094TTH/@@download/ENCFF094TTH.bigBed	ENCODE
ENCFF202JKC	Histone ChIP-seq	CD14-positive monocyte	H3K4me3-human	hg19	https://www.encodeproject.org/files/ENCFF202JKC/@@download/ENCFF202JKC.bigBed	ENCODE
ENCFF545MBA	TF ChIP-seq	H1	RAD21-human	hg19	https://www.encodeproject.org/files/ENCFF545MBA/@@download/ENCFF545MBA.bigBed	ENCODE
ENCFF503NMY	TF ChIP-seq	H1	RBBP5-human	hg19	https://www.encodeproject.org/files/ENCFF503NMY/@@download/ENCFF503NMY.bigBed	ENCODE
ENCFF539SEV	TF ChIP-seq	SK-N-SH	MXI1-human	hg19	https://www.encodeproject.org/files/ENCFF539SEV/@@download/ENCFF539SEV.bigBed	ENCODE
ENCFF529JYR	TF ChIP-seq	GM12878	ZNF384-human	hg19	https://www.encodeproject.org/files/ENCFF529JYR/@@download/ENCFF529JYR.bigBed	ENCODE
ENCFF390TWG	TF ChIP-seq	K562	REST-human	hg19	https://www.encodeproject.org/files/ENCFF390TWG/@@download/ENCFF390TWG.bigBed	ENCODE
ENCFF785HDY	TF ChIP-seq	K562	SIX5-human	hg19	https://www.encodeproject.org/files/ENCFF785HDY/@@download/ENCFF785HDY.bigBed	ENCODE
ENCFF695OZC	TF ChIP-seq	GM12878	SPI1-human	hg19	https://www.encodeproject.org/files/ENCFF695OZC/@@download/ENCFF695OZC.bigBed	ENCODE
ENCFF218RCT	TF ChIP-seq	CD14-positive monocyte	CTCF-human	hg19	https://www.encodeproject.org/files/ENCFF218RCT/@@download/ENCFF218RCT.bigBed	ENCODE
ENCFF840IIP	TF ChIP-seq	SK-N-SH	SIN3A-human	hg19	https://www.encodeproject.org/files/ENCFF840IIP/@@download/ENCFF840IIP.bigBed	ENCODE
ENCFF975POW	TF ChIP-seq	GM12878	ETS1-human	hg19	https://www.encodeproject.org/files/ENCFF975POW/@@download/ENCFF975POW.bigBed	ENCODE
ENCFF078DBD	TF ChIP-seq	SK-N-SH	TAF1-human	hg19	https://www.encodeproject.org/files/ENCFF078DBD/@@download/ENCFF078DBD.bigBed	ENCODE
ENCFF064XVF	TF ChIP-seq	H1	HDAC2-human	hg19	https://www.encodeproject.org/files/ENCFF064XVF/@@download/ENCFF064XVF.bigBed	ENCODE
ENCFF889WRZ	TF ChIP-seq	IMR-90	ELK1-human	hg19	https://www.encodeproject.org/files/ENCFF889WRZ/@@download/ENCFF889WRZ.bigBed	ENCODE
ENCFF795WTG	TF ChIP-seq	K562	SIN3A-human	hg19	https://www.encodeproject.org/files/ENCFF795WTG/@@download/ENCFF795WTG.bigBed	ENCODE
ENCFF428CYS	TF ChIP-seq	IMR-90	MAZ-human	hg19	https://www.encodeproject.org/files/ENCFF428CYS/@@download/ENCFF428CYS.bigBed	ENCODE
ENCFF991HEZ	TF ChIP-seq	HepG2	MAZ-human	hg19	https://www.encodeproject.org/files/ENCFF991HEZ/@@download/ENCFF991HEZ.bigBed	ENCODE
ENCFF739UET	TF ChIP-seq	GM12878	POLR2AphosphoS2-human	hg19	https://www.encodeproject.org/files/ENCFF739UET/@@download/ENCFF739UET.bigBed	ENCODE
ENCFF883DGV	Histone ChIP-seq	H1	H3K4me1-human	hg19	https://www.encodeproject.org/files/ENCFF883DGV/@@download/ENCFF883DGV.bigBed	ENCODE
ENCFF063AXL	Histone ChIP-seq	IMR-90	H3K36me3-human	hg19	https://www.encodeproject.org/files/ENCFF063AXL/@@download/ENCFF063AXL.bigBed	ENCODE
ENCFF863DAL	Histone ChIP-seq	IMR-90	H3K4me1-human	hg19	https://www.encodeproject.org/files/ENCFF863DAL/@@download/ENCFF863DAL.bigBed	ENCODE
ENCFF216CHQ	Histone ChIP-seq	endothelial cell of umbilical vein	H3K27me3-human	hg19	https://www.encodeproject.org/files/ENCFF216CHQ/@@download/ENCFF216CHQ.bigBed	ENCODE
ENCFF184OTN	Histone ChIP-seq	Karpas-422	H3K36me3-human	hg19	https://www.encodeproject.org/files/ENCFF184OTN/@@download/ENCFF184OTN.bigBed	ENCODE
ENCFF814DXU	Histone ChIP-seq	MM.1S	H3K4me1-human	hg19	https://www.encodeproject.org/files/ENCFF814DXU/@@download/ENCFF814DXU.bigBed	ENCODE
ENCFF428CUI	Histone ChIP-seq	PC-3	H3K9me3-human	hg19	https://www.encodeproject.org/files/ENCFF428CUI/@@download/ENCFF428CUI.bigBed	ENCODE
ENCFF278NKG	Histone ChIP-seq	PC-3	H3K27me3-human	hg19	https://www.encodeproject.org/files/ENCFF278NKG/@@download/ENCFF278NKG.bigBed	ENCODE
ENCFF607EFM	Histone ChIP-seq	MM.1S	H3K4me3-human	hg19	https://www.encodeproject.org/files/ENCFF607EFM/@@download/ENCFF607EFM.bigBed	ENCODE
ENCFF890NBN	Histone ChIP-seq	Karpas-422	H3K9me3-human	hg19	https://www.encodeproject.org/files/ENCFF890NBN/@@download/ENCFF890NBN.bigBed	ENCODE
ENCFF789VNG	Histone ChIP-seq	MM.1S	H3K9ac-human	hg19	https://www.encodeproject.org/files/ENCFF789VNG/@@download/ENCFF789VNG.bigBed	ENCODE
ENCFF098RIF	Histone ChIP-seq	Karpas-422	H3K27me3-human	hg19	https://www.encodeproject.org/files/ENCFF098RIF/@@download/ENCFF098RIF.bigBed	ENCODE
ENCFF175TZQ	Histone ChIP-seq	HCT116	H3K9ac-human	hg19	https://www.encodeproject.org/files/ENCFF175TZQ/@@download/ENCFF175TZQ.bigBed	ENCODE
ENCFF817DYV	TF ChIP-seq	MM.1S	EZH2-human	hg19	https://www.encodeproject.org/files/ENCFF817DYV/@@download/ENCFF817DYV.bigBed	ENCODE
ENCFF564KJR	Histone ChIP-seq	OCI-LY7	H4K20me1-human	hg19	https://www.encodeproject.org/files/ENCFF564KJR/@@download/ENCFF564KJR.bigBed	ENCODE
ENCFF886UVL	Histone ChIP-seq	MCF-7	H4K20me1-human	hg19	https://www.encodeproject.org/files/ENCFF886UVL/@@download/ENCFF886UVL.bigBed	ENCODE
ENCFF835RJD	Histone ChIP-seq	OCI-LY7	H3K36me3-human	hg19	https://www.encodeproject.org/files/ENCFF835RJD/@@download/ENCFF835RJD.bigBed	ENCODE
ENCFF354YEU	Histone ChIP-seq	MM.1S	H3F3A-human	hg19	https://www.encodeproject.org/files/ENCFF354YEU/@@download/ENCFF354YEU.bigBed	ENCODE
ENCFF423DSR	TF ChIP-seq	OCI-LY7	CTCF-human	hg19	https://www.encodeproject.org/files/ENCFF423DSR/@@download/ENCFF423DSR.bigBed	ENCODE
ENCFF332SXU	Histone ChIP-seq	HCT116	H2AFZ-human	hg19	https://www.encodeproject.org/files/ENCFF332SXU/@@download/ENCFF332SXU.bigBed	ENCODE
ENCFF365MTO	TF ChIP-seq	MCF-7	EZH2-human	hg19	https://www.encodeproject.org/files/ENCFF365MTO/@@download/ENCFF365MTO.bigBed	ENCODE
ENCFF965QKG	TF ChIP-seq	MCF-7	EZH2phosphoT487-human	hg19	https://www.encodeproject.org/files/ENCFF965QKG/@@download/ENCFF965QKG.bigBed	ENCODE
ENCFF267YPH	TF ChIP-seq	OCI-LY7	EZH2phosphoT487-human	hg19	https://www.encodeproject.org/files/ENCFF267YPH/@@download/ENCFF267YPH.bigBed	ENCODE
ENCFF159APG	Histone ChIP-seq	GM12878	H3K9ac-human	hg19	https://www.encodeproject.org/files/ENCFF159APG/@@download/ENCFF159APG.bigBed	ENCODE
ENCFF142RNP	Histone ChIP-seq	endothelial cell of umbilical vein	H3K4me2-human	hg19	https://www.encodeproject.org/files/ENCFF142RNP/@@download/ENCFF142RNP.bigBed	ENCODE
ENCFF842GQO	Histone ChIP-seq	K562	H3K9ac-human	hg19	https://www.encodeproject.org/files/ENCFF842GQO/@@download/ENCFF842GQO.bigBed	ENCODE
ENCFF839PFV	Histone ChIP-seq	H1	H3K27ac-human	hg19	https://www.encodeproject.org/files/ENCFF839PFV/@@download/ENCFF839PFV.bigBed	ENCODE
ENCFF385HPA	TF ChIP-seq	K562	SUZ12-human	hg19	https://www.encodeproject.org/files/ENCFF385HPA/@@download/ENCFF385HPA.bigBed	ENCODE
ENCFF923ZBP	TF ChIP-seq	GM12878	CTCF-human	hg19	https://www.encodeproject.org/files/ENCFF923ZBP/@@download/ENCFF923ZBP.bigBed	ENCODE
ENCFF085VUH	Histone ChIP-seq	H9	H4K5ac-human	hg19	https://www.encodeproject.org/files/ENCFF085VUH/@@download/ENCFF085VUH.bigBed	ENCODE
ENCFF369QRF	Histone ChIP-seq	H9	H3K18ac-human	hg19	https://www.encodeproject.org/files/ENCFF369QRF/@@download/ENCFF369QRF.bigBed	ENCODE
ENCFF976KFR	Histone ChIP-seq	H9	H4K91ac-human	hg19	https://www.encodeproject.org/files/ENCFF976KFR/@@download/ENCFF976KFR.bigBed	ENCODE
ENCFF881WJB	Histone ChIP-seq	skeletal muscle myoblast	H3K4me3-human	hg19	https://www.encodeproject.org/files/ENCFF881WJB/@@download/ENCFF881WJB.bigBed	ENCODE
ENCFF916CCU	Histone ChIP-seq	neuronal stem cell	H3K23ac-human	hg19	https://www.encodeproject.org/files/ENCFF916CCU/@@download/ENCFF916CCU.bigBed	ENCODE
ENCFF157JET	Histone ChIP-seq	neuronal stem cell	H2AK5ac-human	hg19	https://www.encodeproject.org/files/ENCFF157JET/@@download/ENCFF157JET.bigBed	ENCODE
ENCFF557YZB	Histone ChIP-seq	SK-N-SH	H3K4me3-human	hg19	https://www.encodeproject.org/files/ENCFF557YZB/@@download/ENCFF557YZB.bigBed	ENCODE
ENCFF308OLU	Histone ChIP-seq	neuronal stem cell	H2BK120ac-human	hg19	https://www.encodeproject.org/files/ENCFF308OLU/@@download/ENCFF308OLU.bigBed	ENCODE
ENCFF369ZKL	Histone ChIP-seq	K562	H3K27me3-human	hg19	https://www.encodeproject.org/files/ENCFF369ZKL/@@download/ENCFF369ZKL.bigBed	ENCODE
ENCFF613YYI	TF ChIP-seq	H1	SUZ12-human	hg19	https://www.encodeproject.org/files/ENCFF613YYI/@@download/ENCFF613YYI.bigBed	ENCODE
ENCFF621LEZ	Histone ChIP-seq	MCF-7	H3K36me3-human	hg19	https://www.encodeproject.org/files/ENCFF621LEZ/@@download/ENCFF621LEZ.bigBed	ENCODE
ENCFF491IVF	Histone ChIP-seq	MM.1S	H4K20me1-human	hg19	https://www.encodeproject.org/files/ENCFF491IVF/@@download/ENCFF491IVF.bigBed	ENCODE
ENCFF985OIC	Histone ChIP-seq	MCF-7	H3K9ac-human	hg19	https://www.encodeproject.org/files/ENCFF985OIC/@@download/ENCFF985OIC.bigBed	ENCODE
ENCFF874PYU	Histone ChIP-seq	mesendoderm	H2BK120ac-human	hg19	https://www.encodeproject.org/files/ENCFF874PYU/@@download/ENCFF874PYU.bigBed	ENCODE
ENCFF411ZMX	Histone ChIP-seq	MCF-7	H3K9me3-human	hg19	https://www.encodeproject.org/files/ENCFF411ZMX/@@download/ENCFF411ZMX.bigBed	ENCODE
ENCFF455TOB	Histone ChIP-seq	mammary epithelial cell	H3K4me3-human	hg19	https://www.encodeproject.org/files/ENCFF455TOB/@@download/ENCFF455TOB.bigBed	ENCODE
ENCFF090AXY	Histone ChIP-seq	HCT116	H3K27ac-human	hg19	https://www.encodeproject.org/files/ENCFF090AXY/@@download/ENCFF090AXY.bigBed	ENCODE
ENCFF710SAU	Histone ChIP-seq	HCT116	H3K9me3-human	hg19	https://www.encodeproject.org/files/ENCFF710SAU/@@download/ENCFF710SAU.bigBed	ENCODE
ENCFF484JJX	Histone ChIP-seq	HCT116	H3K79me2-human	hg19	https://www.encodeproject.org/files/ENCFF484JJX/@@download/ENCFF484JJX.bigBed	ENCODE
ENCFF495WAU	Histone ChIP-seq	HCT116	H3K4me1-human	hg19	https://www.encodeproject.org/files/ENCFF495WAU/@@download/ENCFF495WAU.bigBed	ENCODE
ENCFF644LVW	Histone ChIP-seq	OCI-LY7	H3K27ac-human	hg19	https://www.encodeproject.org/files/ENCFF644LVW/@@download/ENCFF644LVW.bigBed	ENCODE
ENCFF241UPO	TF ChIP-seq	K562	PHF8-human	hg19	https://www.encodeproject.org/files/ENCFF241UPO/@@download/ENCFF241UPO.bigBed	ENCODE
ENCFF278IRC	Histone ChIP-seq	PC-9	H3K9me2-human	hg19	https://www.encodeproject.org/files/ENCFF278IRC/@@download/ENCFF278IRC.bigBed	ENCODE
ENCFF913IPQ	Histone ChIP-seq	hepatocyte	H3K9me3-human	hg19	https://www.encodeproject.org/files/ENCFF913IPQ/@@download/ENCFF913IPQ.bigBed	ENCODE
ENCFF625TDY	Histone ChIP-seq	GM23248	H3K27me3-human	hg19	https://www.encodeproject.org/files/ENCFF625TDY/@@download/ENCFF625TDY.bigBed	ENCODE
ENCFF273BLV	Histone ChIP-seq	GM23248	H3K4me1-human	hg19	https://www.encodeproject.org/files/ENCFF273BLV/@@download/ENCFF273BLV.bigBed	ENCODE
ENCFF925HIA	Histone ChIP-seq	SK-N-SH	H3K79me2-human	hg19	https://www.encodeproject.org/files/ENCFF925HIA/@@download/ENCFF925HIA.bigBed	ENCODE
ENCFF843PBD	Histone ChIP-seq	GM23338	H3K36me3-human	hg19	https://www.encodeproject.org/files/ENCFF843PBD/@@download/ENCFF843PBD.bigBed	ENCODE
ENCFF909TMW	Histone ChIP-seq	GM23338	H3K79me2-human	hg19	https://www.encodeproject.org/files/ENCFF909TMW/@@download/ENCFF909TMW.bigBed	ENCODE
ENCFF264VSD	Histone ChIP-seq	hepatocyte	H3K9me2-human	hg19	https://www.encodeproject.org/files/ENCFF264VSD/@@download/ENCFF264VSD.bigBed	ENCODE
ENCFF461REU	Histone ChIP-seq	GM23248	H3K79me2-human	hg19	https://www.encodeproject.org/files/ENCFF461REU/@@download/ENCFF461REU.bigBed	ENCODE
ENCFF332OTC	Histone ChIP-seq	GM23338	H4K20me1-human	hg19	https://www.encodeproject.org/files/ENCFF332OTC/@@download/ENCFF332OTC.bigBed	ENCODE
ENCFF290AZO	TF ChIP-seq	HeLa-S3	CTCF-human	hg19	https://www.encodeproject.org/files/ENCFF290AZO/@@download/ENCFF290AZO.bigBed	ENCODE
ENCFF159CTX	TF ChIP-seq	GM12878	E4F1-human	hg19	https://www.encodeproject.org/files/ENCFF159CTX/@@download/ENCFF159CTX.bigBed	ENCODE
ENCFF504HHP	Histone ChIP-seq	hepatocyte	H4K20me1-human	hg19	https://www.encodeproject.org/files/ENCFF504HHP/@@download/ENCFF504HHP.bigBed	ENCODE
ENCFF781KDT	TF ChIP-seq	HepG2	BCLAF1-human	hg19	https://www.encodeproject.org/files/ENCFF781KDT/@@download/ENCFF781KDT.bigBed	ENCODE
ENCFF609YUH	TF ChIP-seq	HEK293T	ARNT-human	hg19	https://www.encodeproject.org/files/ENCFF609YUH/@@download/ENCFF609YUH.bigBed	ENCODE
ENCFF124YQT	TF ChIP-seq	MCF-7	NFRKB-human	hg19	https://www.encodeproject.org/files/ENCFF124YQT/@@download/ENCFF124YQT.bigBed	ENCODE
ENCFF726CWV	TF ChIP-seq	HEK293T	FOXK2-human	hg19	https://www.encodeproject.org/files/ENCFF726CWV/@@download/ENCFF726CWV.bigBed	ENCODE
ENCFF504LZL	TF ChIP-seq	HEK293T	FOXA1-human	hg19	https://www.encodeproject.org/files/ENCFF504LZL/@@download/ENCFF504LZL.bigBed	ENCODE
ENCFF196SWJ	TF ChIP-seq	K562	MTA3-human	hg19	https://www.encodeproject.org/files/ENCFF196SWJ/@@download/ENCFF196SWJ.bigBed	ENCODE
ENCFF221NJD	TF ChIP-seq	GM12878	PKNOX1-human	hg19	https://www.encodeproject.org/files/ENCFF221NJD/@@download/ENCFF221NJD.bigBed	ENCODE
ENCFF021WZH	TF ChIP-seq	GM12878	SMARCA5-human	hg19	https://www.encodeproject.org/files/ENCFF021WZH/@@download/ENCFF021WZH.bigBed	ENCODE
ENCFF859QJJ	TF ChIP-seq	GM12878	DPF2-human	hg19	https://www.encodeproject.org/files/ENCFF859QJJ/@@download/ENCFF859QJJ.bigBed	ENCODE
ENCFF271DVA	TF ChIP-seq	K562	HDAC2-human	hg19	https://www.encodeproject.org/files/ENCFF271DVA/@@download/ENCFF271DVA.bigBed	ENCODE
ENCFF313PGB	TF ChIP-seq	Panc1	CTCF-human	hg19	https://www.encodeproject.org/files/ENCFF313PGB/@@download/ENCFF313PGB.bigBed	ENCODE
ENCFF777CFJ	Histone ChIP-seq	smooth muscle cell	H3K4me2-human	hg19	https://www.encodeproject.org/files/ENCFF777CFJ/@@download/ENCFF777CFJ.bigBed	ENCODE
ENCFF637PDQ	TF ChIP-seq	GM12878	ZNF143-human	hg19	https://www.encodeproject.org/files/ENCFF637PDQ/@@download/ENCFF637PDQ.bigBed	ENCODE
ENCFF605ZEI	TF ChIP-seq	HEK293T	SUZ12-human	hg19	https://www.encodeproject.org/files/ENCFF605ZEI/@@download/ENCFF605ZEI.bigBed	ENCODE
ENCFF086XNX	TF ChIP-seq	MCF-7	RFX1-human	hg19	https://www.encodeproject.org/files/ENCFF086XNX/@@download/ENCFF086XNX.bigBed	ENCODE
ENCFF766JNH	Histone ChIP-seq	hepatocyte	H3K4me3-human	hg19	https://www.encodeproject.org/files/ENCFF766JNH/@@download/ENCFF766JNH.bigBed	ENCODE
ENCFF668TIT	TF ChIP-seq	K562	FOXA1-human	hg19	https://www.encodeproject.org/files/ENCFF668TIT/@@download/ENCFF668TIT.bigBed	ENCODE
ENCFF154RKL	TF ChIP-seq	GM12878	BACH1-human	hg19	https://www.encodeproject.org/files/ENCFF154RKL/@@download/ENCFF154RKL.bigBed	ENCODE
ENCFF956MXA	TF ChIP-seq	K562	SMARCE1-human	hg19	https://www.encodeproject.org/files/ENCFF956MXA/@@download/ENCFF956MXA.bigBed	ENCODE
ENCFF523WUS	TF ChIP-seq	GM12878	LARP7-human	hg19	https://www.encodeproject.org/files/ENCFF523WUS/@@download/ENCFF523WUS.bigBed	ENCODE
ENCFF728OWX	Histone ChIP-seq	smooth muscle cell	H3K4me3-human	hg19	https://www.encodeproject.org/files/ENCFF728OWX/@@download/ENCFF728OWX.bigBed	ENCODE
ENCFF495PUN	TF ChIP-seq	GM12878	NR2F1-human	hg19	https://www.encodeproject.org/files/ENCFF495PUN/@@download/ENCFF495PUN.bigBed	ENCODE
ENCFF021STJ	Histone ChIP-seq	GM23248	H3K27ac-human	hg19	https://www.encodeproject.org/files/ENCFF021STJ/@@download/ENCFF021STJ.bigBed	ENCODE
ENCFF109ZPP	TF ChIP-seq	MCF-7	ESRRA-human	hg19	https://www.encodeproject.org/files/ENCFF109ZPP/@@download/ENCFF109ZPP.bigBed	ENCODE
ENCFF161QAL	TF ChIP-seq	GM12878	MLLT1-human	hg19	https://www.encodeproject.org/files/ENCFF161QAL/@@download/ENCFF161QAL.bigBed	ENCODE
ENCFF321REQ	Histone ChIP-seq	hepatocyte	H3K27ac-human	hg19	https://www.encodeproject.org/files/ENCFF321REQ/@@download/ENCFF321REQ.bigBed	ENCODE
ENCFF238HAS	TF ChIP-seq	K562	KDM1A-human	hg19	https://www.encodeproject.org/files/ENCFF238HAS/@@download/ENCFF238HAS.bigBed	ENCODE
ENCFF756WVN	TF ChIP-seq	GM12878	IKZF1-human	hg19	https://www.encodeproject.org/files/ENCFF756WVN/@@download/ENCFF756WVN.bigBed	ENCODE
ENCFF011EWQ	Histone ChIP-seq	GM23248	H3K4me3-human	hg19	https://www.encodeproject.org/files/ENCFF011EWQ/@@download/ENCFF011EWQ.bigBed	ENCODE
ENCFF932VYU	TF ChIP-seq	GM12878	IRF3-human	hg19	https://www.encodeproject.org/files/ENCFF932VYU/@@download/ENCFF932VYU.bigBed	ENCODE
ENCFF511MLB	TF ChIP-seq	K562	NRF1-human	hg19	https://www.encodeproject.org/files/ENCFF511MLB/@@download/ENCFF511MLB.bigBed	ENCODE
ENCFF360GZD	Histone ChIP-seq	neural progenitor cell	H3K27ac-human	hg19	https://www.encodeproject.org/files/ENCFF360GZD/@@download/ENCFF360GZD.bigBed	ENCODE
ENCFF703KCC	Histone ChIP-seq	hepatocyte	H3K79me2-human	hg19	https://www.encodeproject.org/files/ENCFF703KCC/@@download/ENCFF703KCC.bigBed	ENCODE
ENCFF413VXH	TF ChIP-seq	MCF-7	ZBTB40-human	hg19	https://www.encodeproject.org/files/ENCFF413VXH/@@download/ENCFF413VXH.bigBed	ENCODE
ENCFF881USF	Histone ChIP-seq	GM23248	H3K9ac-human	hg19	https://www.encodeproject.org/files/ENCFF881USF/@@download/ENCFF881USF.bigBed	ENCODE
ENCFF285OCI	TF ChIP-seq	K562	NFIC-human	hg19	https://www.encodeproject.org/files/ENCFF285OCI/@@download/ENCFF285OCI.bigBed	ENCODE
ENCFF182RDH	Histone ChIP-seq	GM12878	H3K9me3-human	hg19	https://www.encodeproject.org/files/ENCFF182RDH/@@download/ENCFF182RDH.bigBed	ENCODE
ENCFF820EAL	Histone ChIP-seq	skeletal muscle myoblast	H3K9me3-human	hg19	https://www.encodeproject.org/files/ENCFF820EAL/@@download/ENCFF820EAL.bigBed	ENCODE
ENCFF592EYI	Histone ChIP-seq	mesendoderm	H3K79me2-human	hg19	https://www.encodeproject.org/files/ENCFF592EYI/@@download/ENCFF592EYI.bigBed	ENCODE
ENCFF164VPN	Histone ChIP-seq	trophoblast cell	H3K79me2-human	hg19	https://www.encodeproject.org/files/ENCFF164VPN/@@download/ENCFF164VPN.bigBed	ENCODE
ENCFF650GDC	TF ChIP-seq	endothelial cell of umbilical vein	MYC-human	hg19	https://www.encodeproject.org/files/ENCFF650GDC/@@download/ENCFF650GDC.bigBed	ENCODE
ENCFF837PPT	Histone ChIP-seq	trophoblast cell	H3K36me3-human	hg19	https://www.encodeproject.org/files/ENCFF837PPT/@@download/ENCFF837PPT.bigBed	ENCODE
ENCFF078HJM	Histone ChIP-seq	myotube	H3K36me3-human	hg19	https://www.encodeproject.org/files/ENCFF078HJM/@@download/ENCFF078HJM.bigBed	ENCODE
ENCFF568PYM	TF ChIP-seq	skeletal muscle myoblast	CTCF-human	hg19	https://www.encodeproject.org/files/ENCFF568PYM/@@download/ENCFF568PYM.bigBed	ENCODE
ENCFF206WHU	Histone ChIP-seq	Karpas-422	H3K9me2-human	hg19	https://www.encodeproject.org/files/ENCFF206WHU/@@download/ENCFF206WHU.bigBed	ENCODE
ENCFF233ZJT	Histone ChIP-seq	mesenchymal stem cell	H3K27me3-human	hg19	https://www.encodeproject.org/files/ENCFF233ZJT/@@download/ENCFF233ZJT.bigBed	ENCODE
ENCFF454JQW	Histone ChIP-seq	osteoblast	H3K4me2-human	hg19	https://www.encodeproject.org/files/ENCFF454JQW/@@download/ENCFF454JQW.bigBed	ENCODE
ENCFF773GPI	Histone ChIP-seq	myotube	H3K4me1-human	hg19	https://www.encodeproject.org/files/ENCFF773GPI/@@download/ENCFF773GPI.bigBed	ENCODE
ENCFF113FOY	TF ChIP-seq	GM12878	ZFP36-human	hg19	https://www.encodeproject.org/files/ENCFF113FOY/@@download/ENCFF113FOY.bigBed	ENCODE
ENCFF211CNY	TF ChIP-seq	H1	MYC-human	hg19	https://www.encodeproject.org/files/ENCFF211CNY/@@download/ENCFF211CNY.bigBed	ENCODE
ENCFF413OPL	TF ChIP-seq	GM12878	RXRA-human	hg19	https://www.encodeproject.org/files/ENCFF413OPL/@@download/ENCFF413OPL.bigBed	ENCODE
ENCFF742OYA	Histone ChIP-seq	CD14-positive monocyte	H3K9ac-human	hg19	https://www.encodeproject.org/files/ENCFF742OYA/@@download/ENCFF742OYA.bigBed	ENCODE
ENCFF839YAD	Histone ChIP-seq	myotube	H4K20me1-human	hg19	https://www.encodeproject.org/files/ENCFF839YAD/@@download/ENCFF839YAD.bigBed	ENCODE
ENCFF508SHU	Histone ChIP-seq	OCI-LY7	H3K4me1-human	hg19	https://www.encodeproject.org/files/ENCFF508SHU/@@download/ENCFF508SHU.bigBed	ENCODE
ENCFF629AIQ	Histone ChIP-seq	trophoblast cell	H2AK5ac-human	hg19	https://www.encodeproject.org/files/ENCFF629AIQ/@@download/ENCFF629AIQ.bigBed	ENCODE
ENCFF798SHX	Histone ChIP-seq	mesenchymal stem cell	H3K4me3-human	hg19	https://www.encodeproject.org/files/ENCFF798SHX/@@download/ENCFF798SHX.bigBed	ENCODE
ENCFF419JEG	Histone ChIP-seq	trophoblast cell	H3K14ac-human	hg19	https://www.encodeproject.org/files/ENCFF419JEG/@@download/ENCFF419JEG.bigBed	ENCODE
ENCFF798FMO	Histone ChIP-seq	H1	H3K4me3-human	hg19	https://www.encodeproject.org/files/ENCFF798FMO/@@download/ENCFF798FMO.bigBed	ENCODE
ENCFF439AHG	Histone ChIP-seq	MCF-7	H3K4me3-human	hg19	https://www.encodeproject.org/files/ENCFF439AHG/@@download/ENCFF439AHG.bigBed	ENCODE
ENCFF620DEA	Histone ChIP-seq	PC-3	H3K9ac-human	hg19	https://www.encodeproject.org/files/ENCFF620DEA/@@download/ENCFF620DEA.bigBed	ENCODE
ENCFF961PFB	Histone ChIP-seq	osteoblast	H2AFZ-human	hg19	https://www.encodeproject.org/files/ENCFF961PFB/@@download/ENCFF961PFB.bigBed	ENCODE
ENCFF381QOX	Histone ChIP-seq	MM.1S	H3K27ac-human	hg19	https://www.encodeproject.org/files/ENCFF381QOX/@@download/ENCFF381QOX.bigBed	ENCODE
ENCFF119EKC	Histone ChIP-seq	trophoblast cell	H3K9ac-human	hg19	https://www.encodeproject.org/files/ENCFF119EKC/@@download/ENCFF119EKC.bigBed	ENCODE
ENCFF087DUG	Histone ChIP-seq	PC-3	H3K27ac-human	hg19	https://www.encodeproject.org/files/ENCFF087DUG/@@download/ENCFF087DUG.bigBed	ENCODE
ENCFF399VAZ	Histone ChIP-seq	HepG2	H3K9me3-human	hg19	https://www.encodeproject.org/files/ENCFF399VAZ/@@download/ENCFF399VAZ.bigBed	ENCODE
ENCFF821MWU	TF ChIP-seq	A549	POLR2A-human	hg19	https://www.encodeproject.org/files/ENCFF821MWU/@@download/ENCFF821MWU.bigBed	ENCODE
ENCFF270OHL	Histone ChIP-seq	mesenchymal stem cell	H3K9ac-human	hg19	https://www.encodeproject.org/files/ENCFF270OHL/@@download/ENCFF270OHL.bigBed	ENCODE
ENCFF512ADV	Histone ChIP-seq	IMR-90	H3K27ac-human	hg19	https://www.encodeproject.org/files/ENCFF512ADV/@@download/ENCFF512ADV.bigBed	ENCODE
ENCFF988THT	Histone ChIP-seq	osteoblast	H4K20me1-human	hg19	https://www.encodeproject.org/files/ENCFF988THT/@@download/ENCFF988THT.bigBed	ENCODE
ENCFF251UCX	Histone ChIP-seq	skeletal muscle myoblast	H3K9ac-human	hg19	https://www.encodeproject.org/files/ENCFF251UCX/@@download/ENCFF251UCX.bigBed	ENCODE
ENCFF239EOW	TF ChIP-seq	K562	TBL1XR1-human	hg19	https://www.encodeproject.org/files/ENCFF239EOW/@@download/ENCFF239EOW.bigBed	ENCODE
ENCFF652VUV	TF ChIP-seq	K562	CTCF-human	hg19	https://www.encodeproject.org/files/ENCFF652VUV/@@download/ENCFF652VUV.bigBed	ENCODE
ENCFF393DXS	Histone ChIP-seq	Panc1	H3K36me3-human	hg19	https://www.encodeproject.org/files/ENCFF393DXS/@@download/ENCFF393DXS.bigBed	ENCODE
ENCFF757BYM	Histone ChIP-seq	H1	H3K27me3-human	hg19	https://www.encodeproject.org/files/ENCFF757BYM/@@download/ENCFF757BYM.bigBed	ENCODE
ENCFF553GOA	Histone ChIP-seq	mammary epithelial cell	H3K27me3-human	hg19	https://www.encodeproject.org/files/ENCFF553GOA/@@download/ENCFF553GOA.bigBed	ENCODE
ENCFF395WWY	Histone ChIP-seq	mammary epithelial cell	H3K27ac-human	hg19	https://www.encodeproject.org/files/ENCFF395WWY/@@download/ENCFF395WWY.bigBed	ENCODE
ENCFF464LEQ	TF ChIP-seq	astrocyte	EZH2-human	hg19	https://www.encodeproject.org/files/ENCFF464LEQ/@@download/ENCFF464LEQ.bigBed	ENCODE
ENCFF068TIJ	Histone ChIP-seq	astrocyte	H3K79me2-human	hg19	https://www.encodeproject.org/files/ENCFF068TIJ/@@download/ENCFF068TIJ.bigBed	ENCODE
ENCFF108RUH	Histone ChIP-seq	H1	H4K20me1-human	hg19	https://www.encodeproject.org/files/ENCFF108RUH/@@download/ENCFF108RUH.bigBed	ENCODE
ENCFF011RRL	Histone ChIP-seq	myotube	H3K27me3-human	hg19	https://www.encodeproject.org/files/ENCFF011RRL/@@download/ENCFF011RRL.bigBed	ENCODE
ENCFF553GFH	Histone ChIP-seq	mesenchymal stem cell	H3K4me2-human	hg19	https://www.encodeproject.org/files/ENCFF553GFH/@@download/ENCFF553GFH.bigBed	ENCODE
ENCFF738BXT	TF ChIP-seq	HeLa-S3	EZH2-human	hg19	https://www.encodeproject.org/files/ENCFF738BXT/@@download/ENCFF738BXT.bigBed	ENCODE
ENCFF319WEO	TF ChIP-seq	GM12878	POLR2AphosphoS5-human	hg19	https://www.encodeproject.org/files/ENCFF319WEO/@@download/ENCFF319WEO.bigBed	ENCODE
ENCFF488SSN	Histone ChIP-seq	CD14-positive monocyte	H3K36me3-human	hg19	https://www.encodeproject.org/files/ENCFF488SSN/@@download/ENCFF488SSN.bigBed	ENCODE
ENCFF916TSZ	Histone ChIP-seq	mesendoderm	H3K27me3-human	hg19	https://www.encodeproject.org/files/ENCFF916TSZ/@@download/ENCFF916TSZ.bigBed	ENCODE
ENCFF462SDG	Histone ChIP-seq	CD14-positive monocyte	H3K27me3-human	hg19	https://www.encodeproject.org/files/ENCFF462SDG/@@download/ENCFF462SDG.bigBed	ENCODE
ENCFF360TFD	Histone ChIP-seq	OCI-LY7	H3K9me2-human	hg19	https://www.encodeproject.org/files/ENCFF360TFD/@@download/ENCFF360TFD.bigBed	ENCODE
ENCFF836CDE	Histone ChIP-seq	MM.1S	H3K36me3-human	hg19	https://www.encodeproject.org/files/ENCFF836CDE/@@download/ENCFF836CDE.bigBed	ENCODE
ENCFF125GCU	Histone ChIP-seq	MM.1S	H3K9me3-human	hg19	https://www.encodeproject.org/files/ENCFF125GCU/@@download/ENCFF125GCU.bigBed	ENCODE
ENCFF124IXZ	Histone ChIP-seq	MCF-7	H3K27me3-human	hg19	https://www.encodeproject.org/files/ENCFF124IXZ/@@download/ENCFF124IXZ.bigBed	ENCODE
ENCFF567AWZ	Histone ChIP-seq	PC-3	H3K4me3-human	hg19	https://www.encodeproject.org/files/ENCFF567AWZ/@@download/ENCFF567AWZ.bigBed	ENCODE
ENCFF327VFT	Histone ChIP-seq	Karpas-422	H3K79me2-human	hg19	https://www.encodeproject.org/files/ENCFF327VFT/@@download/ENCFF327VFT.bigBed	ENCODE
ENCFF229NQU	Histone ChIP-seq	Karpas-422	H3K4me1-human	hg19	https://www.encodeproject.org/files/ENCFF229NQU/@@download/ENCFF229NQU.bigBed	ENCODE
ENCFF932HPG	TF ChIP-seq	K562	JUND-human	hg19	https://www.encodeproject.org/files/ENCFF932HPG/@@download/ENCFF932HPG.bigBed	ENCODE
ENCFF619KQE	Histone ChIP-seq	H9	H3K36me3-human	hg19	https://www.encodeproject.org/files/ENCFF619KQE/@@download/ENCFF619KQE.bigBed	ENCODE
ENCFF295YJE	Histone ChIP-seq	H9	H3K9me3-human	hg19	https://www.encodeproject.org/files/ENCFF295YJE/@@download/ENCFF295YJE.bigBed	ENCODE
ENCFF784RKT	Histone ChIP-seq	H9	H3K4me1-human	hg19	https://www.encodeproject.org/files/ENCFF784RKT/@@download/ENCFF784RKT.bigBed	ENCODE
ENCFF130ZPU	Histone ChIP-seq	H9	H3K27me3-human	hg19	https://www.encodeproject.org/files/ENCFF130ZPU/@@download/ENCFF130ZPU.bigBed	ENCODE
ENCFF044DDA	Histone ChIP-seq	H9	H3K4me3-human	hg19	https://www.encodeproject.org/files/ENCFF044DDA/@@download/ENCFF044DDA.bigBed	ENCODE
ENCFF587QGI	TF ChIP-seq	HeLa-S3	E2F1-human	hg19	https://www.encodeproject.org/files/ENCFF587QGI/@@download/ENCFF587QGI.bigBed	ENCODE
ENCFF201TNK	TF ChIP-seq	MCF-7	E2F1-human	hg19	https://www.encodeproject.org/files/ENCFF201TNK/@@download/ENCFF201TNK.bigBed	ENCODE
ENCFF813YEV	TF ChIP-seq	K562	CEBPG-human	hg19	https://www.encodeproject.org/files/ENCFF813YEV/@@download/ENCFF813YEV.bigBed	ENCODE
ENCFF171HTX	TF ChIP-seq	K562	CEBPB-human	hg19	https://www.encodeproject.org/files/ENCFF171HTX/@@download/ENCFF171HTX.bigBed	ENCODE
ENCFF243YSE	TF ChIP-seq	K562	ELF1-human	hg19	https://www.encodeproject.org/files/ENCFF243YSE/@@download/ENCFF243YSE.bigBed	ENCODE
ENCFF606FPF	TF ChIP-seq	K562	BACH1-human	hg19	https://www.encodeproject.org/files/ENCFF606FPF/@@download/ENCFF606FPF.bigBed	ENCODE
ENCFF581SBI	TF ChIP-seq	MCF-7	ELF1-human	hg19	https://www.encodeproject.org/files/ENCFF581SBI/@@download/ENCFF581SBI.bigBed	ENCODE
ENCFF795RZA	TF ChIP-seq	MCF-7	CEBPG-human	hg19	https://www.encodeproject.org/files/ENCFF795RZA/@@download/ENCFF795RZA.bigBed	ENCODE
ENCFF526PFS	TF ChIP-seq	K562	CUX1-human	hg19	https://www.encodeproject.org/files/ENCFF526PFS/@@download/ENCFF526PFS.bigBed	ENCODE
ENCFF908CKV	TF ChIP-seq	HepG2	PHF8-human	hg19	https://www.encodeproject.org/files/ENCFF908CKV/@@download/ENCFF908CKV.bigBed	ENCODE
ENCFF339IHO	Histone ChIP-seq	SK-N-SH	H3K27me3-human	hg19	https://www.encodeproject.org/files/ENCFF339IHO/@@download/ENCFF339IHO.bigBed	ENCODE
ENCFF708NBN	Histone ChIP-seq	PC-9	H3K4me1-human	hg19	https://www.encodeproject.org/files/ENCFF708NBN/@@download/ENCFF708NBN.bigBed	ENCODE
ENCFF399QFS	Histone ChIP-seq	GM23338	H3K4me2-human	hg19	https://www.encodeproject.org/files/ENCFF399QFS/@@download/ENCFF399QFS.bigBed	ENCODE
ENCFF833KLB	Histone ChIP-seq	PC-9	H3K27ac-human	hg19	https://www.encodeproject.org/files/ENCFF833KLB/@@download/ENCFF833KLB.bigBed	ENCODE
ENCFF684VYA	Histone ChIP-seq	GM23338	H3K4me3-human	hg19	https://www.encodeproject.org/files/ENCFF684VYA/@@download/ENCFF684VYA.bigBed	ENCODE
ENCFF222ZVX	Histone ChIP-seq	PC-9	H3K9ac-human	hg19	https://www.encodeproject.org/files/ENCFF222ZVX/@@download/ENCFF222ZVX.bigBed	ENCODE
ENCFF744FSJ	Histone ChIP-seq	SK-N-SH	H3K9ac-human	hg19	https://www.encodeproject.org/files/ENCFF744FSJ/@@download/ENCFF744FSJ.bigBed	ENCODE
ENCFF188DFQ	Histone ChIP-seq	PC-9	H3K4me2-human	hg19	https://www.encodeproject.org/files/ENCFF188DFQ/@@download/ENCFF188DFQ.bigBed	ENCODE
ENCFF471TTX	Histone ChIP-seq	SK-N-SH	H3K4me2-human	hg19	https://www.encodeproject.org/files/ENCFF471TTX/@@download/ENCFF471TTX.bigBed	ENCODE
ENCFF364IIT	Histone ChIP-seq	SK-N-SH	H3K9me2-human	hg19	https://www.encodeproject.org/files/ENCFF364IIT/@@download/ENCFF364IIT.bigBed	ENCODE
ENCFF772RKM	Histone ChIP-seq	PC-9	H3K4me3-human	hg19	https://www.encodeproject.org/files/ENCFF772RKM/@@download/ENCFF772RKM.bigBed	ENCODE
ENCFF836SBJ	Histone ChIP-seq	neural progenitor cell	H3K4me1-human	hg19	https://www.encodeproject.org/files/ENCFF836SBJ/@@download/ENCFF836SBJ.bigBed	ENCODE
ENCFF806LXA	Histone ChIP-seq	MCF-7	H3K9me2-human	hg19	https://www.encodeproject.org/files/ENCFF806LXA/@@download/ENCFF806LXA.bigBed	ENCODE
ENCFF670XOF	Histone ChIP-seq	HCT116	H3K36me3-human	hg19	https://www.encodeproject.org/files/ENCFF670XOF/@@download/ENCFF670XOF.bigBed	ENCODE
ENCFF292JHE	Histone ChIP-seq	PC-3	H3K9me2-human	hg19	https://www.encodeproject.org/files/ENCFF292JHE/@@download/ENCFF292JHE.bigBed	ENCODE
ENCFF381YMX	Histone ChIP-seq	HCT116	H3K4me3-human	hg19	https://www.encodeproject.org/files/ENCFF381YMX/@@download/ENCFF381YMX.bigBed	ENCODE
ENCFF620NVC	Histone ChIP-seq	HCT116	H3K4me2-human	hg19	https://www.encodeproject.org/files/ENCFF620NVC/@@download/ENCFF620NVC.bigBed	ENCODE
ENCFF875QGI	Histone ChIP-seq	HCT116	H3K27me3-human	hg19	https://www.encodeproject.org/files/ENCFF875QGI/@@download/ENCFF875QGI.bigBed	ENCODE
ENCFF917CNI	Histone ChIP-seq	OCI-LY7	H3K9me3-human	hg19	https://www.encodeproject.org/files/ENCFF917CNI/@@download/ENCFF917CNI.bigBed	ENCODE
ENCFF857TUG	Histone ChIP-seq	SK-N-SH	H4K20me1-human	hg19	https://www.encodeproject.org/files/ENCFF857TUG/@@download/ENCFF857TUG.bigBed	ENCODE
ENCFF829IMO	TF ChIP-seq	H1	REST-human	hg19	https://www.encodeproject.org/files/ENCFF829IMO/@@download/ENCFF829IMO.bigBed	ENCODE
ENCFF450DBB	Histone ChIP-seq	GM23338	H3K4me1-human	hg19	https://www.encodeproject.org/files/ENCFF450DBB/@@download/ENCFF450DBB.bigBed	ENCODE
ENCFF325NRJ	Histone ChIP-seq	hepatocyte	H3K4me1-human	hg19	https://www.encodeproject.org/files/ENCFF325NRJ/@@download/ENCFF325NRJ.bigBed	ENCODE
ENCFF502GZP	TF ChIP-seq	MCF-7	MAFK-human	hg19	https://www.encodeproject.org/files/ENCFF502GZP/@@download/ENCFF502GZP.bigBed	ENCODE
ENCFF829XQW	TF ChIP-seq	GM12878	SRF-human	hg19	https://www.encodeproject.org/files/ENCFF829XQW/@@download/ENCFF829XQW.bigBed	ENCODE
ENCFF859UYN	TF ChIP-seq	MCF-7	SMARCE1-human	hg19	https://www.encodeproject.org/files/ENCFF859UYN/@@download/ENCFF859UYN.bigBed	ENCODE
ENCFF114MRQ	TF ChIP-seq	GM12878	ZNF592-human	hg19	https://www.encodeproject.org/files/ENCFF114MRQ/@@download/ENCFF114MRQ.bigBed	ENCODE
ENCFF092KSN	TF ChIP-seq	K562	ATF7-human	hg19	https://www.encodeproject.org/files/ENCFF092KSN/@@download/ENCFF092KSN.bigBed	ENCODE
ENCFF864JSL	TF ChIP-seq	GM12878	FOXK2-human	hg19	https://www.encodeproject.org/files/ENCFF864JSL/@@download/ENCFF864JSL.bigBed	ENCODE
ENCFF333UID	TF ChIP-seq	HEK293T	BHLHE40-human	hg19	https://www.encodeproject.org/files/ENCFF333UID/@@download/ENCFF333UID.bigBed	ENCODE
ENCFF932WPG	TF ChIP-seq	HEK293T	NFRKB-human	hg19	https://www.encodeproject.org/files/ENCFF932WPG/@@download/ENCFF932WPG.bigBed	ENCODE
ENCFF383VKS	TF ChIP-seq	GM12878	TRIM22-human	hg19	https://www.encodeproject.org/files/ENCFF383VKS/@@download/ENCFF383VKS.bigBed	ENCODE
ENCFF682CZS	TF ChIP-seq	GM12878	BMI1-human	hg19	https://www.encodeproject.org/files/ENCFF682CZS/@@download/ENCFF682CZS.bigBed	ENCODE
ENCFF861KDE	Histone ChIP-seq	neural progenitor cell	H3K27me3-human	hg19	https://www.encodeproject.org/files/ENCFF861KDE/@@download/ENCFF861KDE.bigBed	ENCODE
ENCFF060WRW	TF ChIP-seq	K562	MNT-human	hg19	https://www.encodeproject.org/files/ENCFF060WRW/@@download/ENCFF060WRW.bigBed	ENCODE
ENCFF879XKB	TF ChIP-seq	K562	RFX1-human	hg19	https://www.encodeproject.org/files/ENCFF879XKB/@@download/ENCFF879XKB.bigBed	ENCODE
ENCFF035DHR	TF ChIP-seq	MCF-7	TRIM22-human	hg19	https://www.encodeproject.org/files/ENCFF035DHR/@@download/ENCFF035DHR.bigBed	ENCODE
ENCFF744RZX	TF ChIP-seq	GM12878	ZBTB40-human	hg19	https://www.encodeproject.org/files/ENCFF744RZX/@@download/ENCFF744RZX.bigBed	ENCODE
ENCFF990GBV	TF ChIP-seq	GM12878	RAD51-human	hg19	https://www.encodeproject.org/files/ENCFF990GBV/@@download/ENCFF990GBV.bigBed	ENCODE
ENCFF786NSB	Histone ChIP-seq	HeLa-S3	H3K27me3-human	hg19	https://www.encodeproject.org/files/ENCFF786NSB/@@download/ENCFF786NSB.bigBed	ENCODE
ENCFF939OAF	Histone ChIP-seq	H1	H3K36me3-human	hg19	https://www.encodeproject.org/files/ENCFF939OAF/@@download/ENCFF939OAF.bigBed	ENCODE
ENCFF469CAJ	Histone ChIP-seq	mesenchymal stem cell	H3K4me1-human	hg19	https://www.encodeproject.org/files/ENCFF469CAJ/@@download/ENCFF469CAJ.bigBed	ENCODE
ENCFF617CRP	Histone ChIP-seq	neuronal stem cell	H3K27me3-human	hg19	https://www.encodeproject.org/files/ENCFF617CRP/@@download/ENCFF617CRP.bigBed	ENCODE
ENCFF976CCO	TF ChIP-seq	K562	GABPA-human	hg19	https://www.encodeproject.org/files/ENCFF976CCO/@@download/ENCFF976CCO.bigBed	ENCODE
ENCFF828QLV	Histone ChIP-seq	myotube	H3K27ac-human	hg19	https://www.encodeproject.org/files/ENCFF828QLV/@@download/ENCFF828QLV.bigBed	ENCODE
ENCFF258GRL	Histone ChIP-seq	HeLa-S3	H4K20me1-human	hg19	https://www.encodeproject.org/files/ENCFF258GRL/@@download/ENCFF258GRL.bigBed	ENCODE
ENCFF764VKU	Histone ChIP-seq	HeLa-S3	H3K79me2-human	hg19	https://www.encodeproject.org/files/ENCFF764VKU/@@download/ENCFF764VKU.bigBed	ENCODE
ENCFF883ZAX	Histone ChIP-seq	trophoblast cell	H2BK120ac-human	hg19	https://www.encodeproject.org/files/ENCFF883ZAX/@@download/ENCFF883ZAX.bigBed	ENCODE
ENCFF232BGO	Histone ChIP-seq	trophoblast cell	H2AFZ-human	hg19	https://www.encodeproject.org/files/ENCFF232BGO/@@download/ENCFF232BGO.bigBed	ENCODE
ENCFF836GMU	Histone ChIP-seq	MCF-7	H3K4me2-human	hg19	https://www.encodeproject.org/files/ENCFF836GMU/@@download/ENCFF836GMU.bigBed	ENCODE
ENCFF858OLD	Histone ChIP-seq	neuronal stem cell	H3K4me3-human	hg19	https://www.encodeproject.org/files/ENCFF858OLD/@@download/ENCFF858OLD.bigBed	ENCODE
ENCFF293BQP	TF ChIP-seq	A549	CTCF-human	hg19	https://www.encodeproject.org/files/ENCFF293BQP/@@download/ENCFF293BQP.bigBed	ENCODE
ENCFF410WFV	TF ChIP-seq	MCF-7	CTCF-human	hg19	https://www.encodeproject.org/files/ENCFF410WFV/@@download/ENCFF410WFV.bigBed	ENCODE
ENCFF145OKW	TF ChIP-seq	H1	GABPA-human	hg19	https://www.encodeproject.org/files/ENCFF145OKW/@@download/ENCFF145OKW.bigBed	ENCODE
ENCFF149XMW	TF ChIP-seq	endothelial cell of umbilical vein	FOS-human	hg19	https://www.encodeproject.org/files/ENCFF149XMW/@@download/ENCFF149XMW.bigBed	ENCODE
ENCFF394CFU	Histone ChIP-seq	osteoblast	H3K4me1-human	hg19	https://www.encodeproject.org/files/ENCFF394CFU/@@download/ENCFF394CFU.bigBed	ENCODE
ENCFF403UBK	Histone ChIP-seq	CD14-positive monocyte	H4K20me1-human	hg19	https://www.encodeproject.org/files/ENCFF403UBK/@@download/ENCFF403UBK.bigBed	ENCODE
ENCFF582DNJ	Histone ChIP-seq	osteoblast	H3K36me3-human	hg19	https://www.encodeproject.org/files/ENCFF582DNJ/@@download/ENCFF582DNJ.bigBed	ENCODE
ENCFF260SRJ	Histone ChIP-seq	K562	H3K4me1-human	hg19	https://www.encodeproject.org/files/ENCFF260SRJ/@@download/ENCFF260SRJ.bigBed	ENCODE
ENCFF029HBD	Histone ChIP-seq	Panc1	H3K4me1-human	hg19	https://www.encodeproject.org/files/ENCFF029HBD/@@download/ENCFF029HBD.bigBed	ENCODE
ENCFF052GVP	Histone ChIP-seq	K562	H3K36me3-human	hg19	https://www.encodeproject.org/files/ENCFF052GVP/@@download/ENCFF052GVP.bigBed	ENCODE
ENCFF946KAR	Histone ChIP-seq	HepG2	H3K27me3-human	hg19	https://www.encodeproject.org/files/ENCFF946KAR/@@download/ENCFF946KAR.bigBed	ENCODE
ENCFF892QAY	Histone ChIP-seq	HepG2	H4K20me1-human	hg19	https://www.encodeproject.org/files/ENCFF892QAY/@@download/ENCFF892QAY.bigBed	ENCODE
ENCFF325WXM	TF ChIP-seq	astrocyte	CTCF-human	hg19	https://www.encodeproject.org/files/ENCFF325WXM/@@download/ENCFF325WXM.bigBed	ENCODE
ENCFF167ZFO	Histone ChIP-seq	trophoblast cell	H3K27me3-human	hg19	https://www.encodeproject.org/files/ENCFF167ZFO/@@download/ENCFF167ZFO.bigBed	ENCODE
ENCFF830UWV	TF ChIP-seq	K562	CHD1-human	hg19	https://www.encodeproject.org/files/ENCFF830UWV/@@download/ENCFF830UWV.bigBed	ENCODE
ENCFF439WTT	Histone ChIP-seq	trophoblast cell	H3K4me2-human	hg19	https://www.encodeproject.org/files/ENCFF439WTT/@@download/ENCFF439WTT.bigBed	ENCODE
ENCFF159XJJ	Histone ChIP-seq	mesenchymal stem cell	H2AK5ac-human	hg19	https://www.encodeproject.org/files/ENCFF159XJJ/@@download/ENCFF159XJJ.bigBed	ENCODE
ENCFF893YML	Histone ChIP-seq	neuronal stem cell	H3K4ac-human	hg19	https://www.encodeproject.org/files/ENCFF893YML/@@download/ENCFF893YML.bigBed	ENCODE
ENCFF220EYY	Histone ChIP-seq	GM12878	H3K4me1-human	hg19	https://www.encodeproject.org/files/ENCFF220EYY/@@download/ENCFF220EYY.bigBed	ENCODE
ENCFF619OSP	Histone ChIP-seq	MCF-7	H3K4me1-human	hg19	https://www.encodeproject.org/files/ENCFF619OSP/@@download/ENCFF619OSP.bigBed	ENCODE
ENCFF339ZGZ	Histone ChIP-seq	H1	H3K9me3-human	hg19	https://www.encodeproject.org/files/ENCFF339ZGZ/@@download/ENCFF339ZGZ.bigBed	ENCODE
ENCFF796EHJ	Histone ChIP-seq	GM23338	H3K27me3-human	hg19	https://www.encodeproject.org/files/ENCFF796EHJ/@@download/ENCFF796EHJ.bigBed	ENCODE
ENCFF259FRL	Histone ChIP-seq	HCT116	H3K9me2-human	hg19	https://www.encodeproject.org/files/ENCFF259FRL/@@download/ENCFF259FRL.bigBed	ENCODE
ENCFF302JUW	Histone ChIP-seq	HCT116	H4K20me1-human	hg19	https://www.encodeproject.org/files/ENCFF302JUW/@@download/ENCFF302JUW.bigBed	ENCODE
ENCFF938VYF	Histone ChIP-seq	GM23248	H3K9me2-human	hg19	https://www.encodeproject.org/files/ENCFF938VYF/@@download/ENCFF938VYF.bigBed	ENCODE
ENCFF428MQF	Histone ChIP-seq	SK-N-SH	H3K9me3-human	hg19	https://www.encodeproject.org/files/ENCFF428MQF/@@download/ENCFF428MQF.bigBed	ENCODE
ENCFF031EHW	Histone ChIP-seq	GM12878	H4K20me1-human	hg19	https://www.encodeproject.org/files/ENCFF031EHW/@@download/ENCFF031EHW.bigBed	ENCODE
ENCFF676NPM	Histone ChIP-seq	GM12878	H3K27me3-human	hg19	https://www.encodeproject.org/files/ENCFF676NPM/@@download/ENCFF676NPM.bigBed	ENCODE
ENCFF345SSF	TF ChIP-seq	GM12878	YY1-human	hg19	https://www.encodeproject.org/files/ENCFF345SSF/@@download/ENCFF345SSF.bigBed	ENCODE
ENCFF876ZGD	Histone ChIP-seq	PC-9	H4K20me1-human	hg19	https://www.encodeproject.org/files/ENCFF876ZGD/@@download/ENCFF876ZGD.bigBed	ENCODE
ENCFF623GTM	Histone ChIP-seq	GM23338	H3K9me2-human	hg19	https://www.encodeproject.org/files/ENCFF623GTM/@@download/ENCFF623GTM.bigBed	ENCODE
ENCFF638RSA	Histone ChIP-seq	SK-N-SH	H3K36me3-human	hg19	https://www.encodeproject.org/files/ENCFF638RSA/@@download/ENCFF638RSA.bigBed	ENCODE
ENCFF877UMH	Histone ChIP-seq	GM23248	H4K20me1-human	hg19	https://www.encodeproject.org/files/ENCFF877UMH/@@download/ENCFF877UMH.bigBed	ENCODE
ENCFF218UAN	TF ChIP-seq	K562	ZNF274-human	hg19	https://www.encodeproject.org/files/ENCFF218UAN/@@download/ENCFF218UAN.bigBed	ENCODE
ENCFF614DHJ	TF ChIP-seq	K562	NR2C2-human	hg19	https://www.encodeproject.org/files/ENCFF614DHJ/@@download/ENCFF614DHJ.bigBed	ENCODE
ENCFF268RRD	TF ChIP-seq	K562	POLR2AphosphoS2-human	hg19	https://www.encodeproject.org/files/ENCFF268RRD/@@download/ENCFF268RRD.bigBed	ENCODE
ENCFF004EXR	TF ChIP-seq	K562	MYC-human	hg19	https://www.encodeproject.org/files/ENCFF004EXR/@@download/ENCFF004EXR.bigBed	ENCODE
ENCFF946MDJ	TF ChIP-seq	K562	ATF3-human	hg19	https://www.encodeproject.org/files/ENCFF946MDJ/@@download/ENCFF946MDJ.bigBed	ENCODE
ENCFF526FCV	TF ChIP-seq	endothelial cell of umbilical vein	JUN-human	hg19	https://www.encodeproject.org/files/ENCFF526FCV/@@download/ENCFF526FCV.bigBed	ENCODE
ENCFF083XJS	TF ChIP-seq	GM12878	FOS-human	hg19	https://www.encodeproject.org/files/ENCFF083XJS/@@download/ENCFF083XJS.bigBed	ENCODE
ENCFF716FNJ	TF ChIP-seq	HeLa-S3	NRF1-human	hg19	https://www.encodeproject.org/files/ENCFF716FNJ/@@download/ENCFF716FNJ.bigBed	ENCODE
ENCFF429OBZ	TF ChIP-seq	HeLa-S3	JUN-human	hg19	https://www.encodeproject.org/files/ENCFF429OBZ/@@download/ENCFF429OBZ.bigBed	ENCODE
ENCFF051EOV	TF ChIP-seq	K562	RAD21-human	hg19	https://www.encodeproject.org/files/ENCFF051EOV/@@download/ENCFF051EOV.bigBed	ENCODE
ENCFF859INR	TF ChIP-seq	GM12878	JUND-human	hg19	https://www.encodeproject.org/files/ENCFF859INR/@@download/ENCFF859INR.bigBed	ENCODE
ENCFF319TAQ	TF ChIP-seq	HeLa-S3	SMARCC2-human	hg19	https://www.encodeproject.org/files/ENCFF319TAQ/@@download/ENCFF319TAQ.bigBed	ENCODE
ENCFF476GWR	TF ChIP-seq	endothelial cell of umbilical vein	POLR2A-human	hg19	https://www.encodeproject.org/files/ENCFF476GWR/@@download/ENCFF476GWR.bigBed	ENCODE
ENCFF127FNA	TF ChIP-seq	endothelial cell of umbilical vein	MAX-human	hg19	https://www.encodeproject.org/files/ENCFF127FNA/@@download/ENCFF127FNA.bigBed	ENCODE
ENCFF549UBA	TF ChIP-seq	HeLa-S3	JUND-human	hg19	https://www.encodeproject.org/files/ENCFF549UBA/@@download/ENCFF549UBA.bigBed	ENCODE
ENCFF664TRH	TF ChIP-seq	HepG2	CTCF-human	hg19	https://www.encodeproject.org/files/ENCFF664TRH/@@download/ENCFF664TRH.bigBed	ENCODE
ENCFF316WEG	TF ChIP-seq	endothelial cell of umbilical vein	CTCF-human	hg19	https://www.encodeproject.org/files/ENCFF316WEG/@@download/ENCFF316WEG.bigBed	ENCODE
ENCFF238YBL	TF ChIP-seq	K562	FOS-human	hg19	https://www.encodeproject.org/files/ENCFF238YBL/@@download/ENCFF238YBL.bigBed	ENCODE
ENCFF395FCS	TF ChIP-seq	GM12878	RAD21-human	hg19	https://www.encodeproject.org/files/ENCFF395FCS/@@download/ENCFF395FCS.bigBed	ENCODE
ENCFF608TZI	TF ChIP-seq	HepG2	POLR2A-human	hg19	https://www.encodeproject.org/files/ENCFF608TZI/@@download/ENCFF608TZI.bigBed	ENCODE
ENCFF783XWJ	TF ChIP-seq	K562	POLR2A-human	hg19	https://www.encodeproject.org/files/ENCFF783XWJ/@@download/ENCFF783XWJ.bigBed	ENCODE
ENCFF508TQH	TF ChIP-seq	K562	JUN-human	hg19	https://www.encodeproject.org/files/ENCFF508TQH/@@download/ENCFF508TQH.bigBed	ENCODE
ENCFF116IGM	Histone ChIP-seq	MCF-7	H3K27ac-human	hg19	https://www.encodeproject.org/files/ENCFF116IGM/@@download/ENCFF116IGM.bigBed	ENCODE
ENCFF036CKK	TF ChIP-seq	A549	MAFK-human	hg19	https://www.encodeproject.org/files/ENCFF036CKK/@@download/ENCFF036CKK.bigBed	ENCODE
ENCFF106KXB	TF ChIP-seq	MCF-7	E4F1-human	hg19	https://www.encodeproject.org/files/ENCFF106KXB/@@download/ENCFF106KXB.bigBed	ENCODE
ENCFF989JGE	TF ChIP-seq	MCF-7	E2F8-human	hg19	https://www.encodeproject.org/files/ENCFF989JGE/@@download/ENCFF989JGE.bigBed	ENCODE
ENCFF649EGG	TF ChIP-seq	K562	GTF2F1-human	hg19	https://www.encodeproject.org/files/ENCFF649EGG/@@download/ENCFF649EGG.bigBed	ENCODE
ENCFF416XLU	TF ChIP-seq	HepG2	RFX1-human	hg19	https://www.encodeproject.org/files/ENCFF416XLU/@@download/ENCFF416XLU.bigBed	ENCODE
ENCFF359ECM	TF ChIP-seq	MCF-7	TARDBP-human	hg19	https://www.encodeproject.org/files/ENCFF359ECM/@@download/ENCFF359ECM.bigBed	ENCODE
ENCFF432UZH	TF ChIP-seq	MCF-7	MNT-human	hg19	https://www.encodeproject.org/files/ENCFF432UZH/@@download/ENCFF432UZH.bigBed	ENCODE
ENCFF321JKF	TF ChIP-seq	HCT116	ZFX-human	hg19	https://www.encodeproject.org/files/ENCFF321JKF/@@download/ENCFF321JKF.bigBed	ENCODE
ENCFF461CGV	TF ChIP-seq	MCF-7	BMI1-human	hg19	https://www.encodeproject.org/files/ENCFF461CGV/@@download/ENCFF461CGV.bigBed	ENCODE
ENCFF783APK	TF ChIP-seq	HepG2	NFRKB-human	hg19	https://www.encodeproject.org/files/ENCFF783APK/@@download/ENCFF783APK.bigBed	ENCODE
ENCFF098RUU	TF ChIP-seq	MCF-7	SUZ12-human	hg19	https://www.encodeproject.org/files/ENCFF098RUU/@@download/ENCFF098RUU.bigBed	ENCODE
ENCFF145GCE	TF ChIP-seq	MCF-7	SMARCA5-human	hg19	https://www.encodeproject.org/files/ENCFF145GCE/@@download/ENCFF145GCE.bigBed	ENCODE
ENCFF345JQL	TF ChIP-seq	MCF-7	FOS-human	hg19	https://www.encodeproject.org/files/ENCFF345JQL/@@download/ENCFF345JQL.bigBed	ENCODE
ENCFF029UTI	TF ChIP-seq	A549	HDAC2-human	hg19	https://www.encodeproject.org/files/ENCFF029UTI/@@download/ENCFF029UTI.bigBed	ENCODE
ENCFF192VEQ	TF ChIP-seq	HEK293T	ZNF384-human	hg19	https://www.encodeproject.org/files/ENCFF192VEQ/@@download/ENCFF192VEQ.bigBed	ENCODE
ENCFF084OBR	TF ChIP-seq	GM12878	RBBP5-human	hg19	https://www.encodeproject.org/files/ENCFF084OBR/@@download/ENCFF084OBR.bigBed	ENCODE
ENCFF107LZF	TF ChIP-seq	K562	ARNT-human	hg19	https://www.encodeproject.org/files/ENCFF107LZF/@@download/ENCFF107LZF.bigBed	ENCODE
ENCFF898CDK	TF ChIP-seq	HEK293T	PKNOX1-human	hg19	https://www.encodeproject.org/files/ENCFF898CDK/@@download/ENCFF898CDK.bigBed	ENCODE
ENCFF486LYR	TF ChIP-seq	HEK293T	TARDBP-human	hg19	https://www.encodeproject.org/files/ENCFF486LYR/@@download/ENCFF486LYR.bigBed	ENCODE
ENCFF534BHQ	TF ChIP-seq	HepG2	ZNF24-human	hg19	https://www.encodeproject.org/files/ENCFF534BHQ/@@download/ENCFF534BHQ.bigBed	ENCODE
ENCFF052HTG	TF ChIP-seq	HepG2	KDM1A-human	hg19	https://www.encodeproject.org/files/ENCFF052HTG/@@download/ENCFF052HTG.bigBed	ENCODE
ENCFF538GUG	Histone ChIP-seq	GM12878	H3K4me3-human	hg19	https://www.encodeproject.org/files/ENCFF538GUG/@@download/ENCFF538GUG.bigBed	ENCODE
ENCFF911XKC	TF ChIP-seq	MCF-7	SIN3A-human	hg19	https://www.encodeproject.org/files/ENCFF911XKC/@@download/ENCFF911XKC.bigBed	ENCODE
ENCFF240MJB	TF ChIP-seq	MCF-7	ZKSCAN1-human	hg19	https://www.encodeproject.org/files/ENCFF240MJB/@@download/ENCFF240MJB.bigBed	ENCODE
ENCFF486BCS	TF ChIP-seq	HEK293T	SP1-human	hg19	https://www.encodeproject.org/files/ENCFF486BCS/@@download/ENCFF486BCS.bigBed	ENCODE
ENCFF836FFC	TF ChIP-seq	K562	HDGF-human	hg19	https://www.encodeproject.org/files/ENCFF836FFC/@@download/ENCFF836FFC.bigBed	ENCODE
ENCFF030YCM	TF ChIP-seq	MCF-7	NRF1-human	hg19	https://www.encodeproject.org/files/ENCFF030YCM/@@download/ENCFF030YCM.bigBed	ENCODE
ENCFF217UMI	TF ChIP-seq	K562	ZBTB40-human	hg19	https://www.encodeproject.org/files/ENCFF217UMI/@@download/ENCFF217UMI.bigBed	ENCODE
ENCFF945FHA	TF ChIP-seq	HepG2	FOXK2-human	hg19	https://www.encodeproject.org/files/ENCFF945FHA/@@download/ENCFF945FHA.bigBed	ENCODE
ENCFF137HAK	TF ChIP-seq	MCF-7	GTF2F1-human	hg19	https://www.encodeproject.org/files/ENCFF137HAK/@@download/ENCFF137HAK.bigBed	ENCODE
ENCFF647EAT	TF ChIP-seq	MCF-7	PKNOX1-human	hg19	https://www.encodeproject.org/files/ENCFF647EAT/@@download/ENCFF647EAT.bigBed	ENCODE
ENCFF774BQI	TF ChIP-seq	GM12878	NBN-human	hg19	https://www.encodeproject.org/files/ENCFF774BQI/@@download/ENCFF774BQI.bigBed	ENCODE
ENCFF611IKP	TF ChIP-seq	HepG2	HDAC2-human	hg19	https://www.encodeproject.org/files/ENCFF611IKP/@@download/ENCFF611IKP.bigBed	ENCODE
ENCFF735EQM	TF ChIP-seq	GM12878	POLR2A-human	hg19	https://www.encodeproject.org/files/ENCFF735EQM/@@download/ENCFF735EQM.bigBed	ENCODE
ENCFF968QSM	TF ChIP-seq	HepG2	CEBPG-human	hg19	https://www.encodeproject.org/files/ENCFF968QSM/@@download/ENCFF968QSM.bigBed	ENCODE
ENCFF486YIL	TF ChIP-seq	K562	IKZF1-human	hg19	https://www.encodeproject.org/files/ENCFF486YIL/@@download/ENCFF486YIL.bigBed	ENCODE
ENCFF751JXD	TF ChIP-seq	K562	NFXL1-human	hg19	https://www.encodeproject.org/files/ENCFF751JXD/@@download/ENCFF751JXD.bigBed	ENCODE
ENCFF895ZRV	TF ChIP-seq	GM12878	HDAC2-human	hg19	https://www.encodeproject.org/files/ENCFF895ZRV/@@download/ENCFF895ZRV.bigBed	ENCODE
ENCFF394QCH	TF ChIP-seq	MCF-7	MLLT1-human	hg19	https://www.encodeproject.org/files/ENCFF394QCH/@@download/ENCFF394QCH.bigBed	ENCODE
ENCFF887DUF	Histone ChIP-seq	neural progenitor cell	H3K4me2-human	hg19	https://www.encodeproject.org/files/ENCFF887DUF/@@download/ENCFF887DUF.bigBed	ENCODE
ENCFF630RDI	TF ChIP-seq	MCF-7	NBN-human	hg19	https://www.encodeproject.org/files/ENCFF630RDI/@@download/ENCFF630RDI.bigBed	ENCODE
ENCFF744GIL	TF ChIP-seq	HepG2	SP1-human	hg19	https://www.encodeproject.org/files/ENCFF744GIL/@@download/ENCFF744GIL.bigBed	ENCODE
ENCFF445BRV	TF ChIP-seq	K562	DPF2-human	hg19	https://www.encodeproject.org/files/ENCFF445BRV/@@download/ENCFF445BRV.bigBed	ENCODE
ENCFF519FSN	TF ChIP-seq	K562	TARDBP-human	hg19	https://www.encodeproject.org/files/ENCFF519FSN/@@download/ENCFF519FSN.bigBed	ENCODE
ENCFF870JLC	TF ChIP-seq	GM12878	TARDBP-human	hg19	https://www.encodeproject.org/files/ENCFF870JLC/@@download/ENCFF870JLC.bigBed	ENCODE
ENCFF957EHN	TF ChIP-seq	HepG2	FOXA1-human	hg19	https://www.encodeproject.org/files/ENCFF957EHN/@@download/ENCFF957EHN.bigBed	ENCODE
ENCFF829RKA	TF ChIP-seq	MCF-7	SP1-human	hg19	https://www.encodeproject.org/files/ENCFF829RKA/@@download/ENCFF829RKA.bigBed	ENCODE
ENCFF447PKF	TF ChIP-seq	K562	PKNOX1-human	hg19	https://www.encodeproject.org/files/ENCFF447PKF/@@download/ENCFF447PKF.bigBed	ENCODE
ENCFF038GAF	TF ChIP-seq	HepG2	MNT-human	hg19	https://www.encodeproject.org/files/ENCFF038GAF/@@download/ENCFF038GAF.bigBed	ENCODE
ENCFF030BUN	TF ChIP-seq	SK-N-SH	JUND-human	hg19	https://www.encodeproject.org/files/ENCFF030BUN/@@download/ENCFF030BUN.bigBed	ENCODE
ENCFF882SEV	Histone ChIP-seq	neural progenitor cell	H3K9ac-human	hg19	https://www.encodeproject.org/files/ENCFF882SEV/@@download/ENCFF882SEV.bigBed	ENCODE
ENCFF397TAH	TF ChIP-seq	K562	SMARCA5-human	hg19	https://www.encodeproject.org/files/ENCFF397TAH/@@download/ENCFF397TAH.bigBed	ENCODE
ENCFF378KWQ	TF ChIP-seq	MCF-7	DPF2-human	hg19	https://www.encodeproject.org/files/ENCFF378KWQ/@@download/ENCFF378KWQ.bigBed	ENCODE
ENCFF647VHP	TF ChIP-seq	K562	MTA2-human	hg19	https://www.encodeproject.org/files/ENCFF647VHP/@@download/ENCFF647VHP.bigBed	ENCODE
ENCFF013NFH	TF ChIP-seq	K562	ZNF24-human	hg19	https://www.encodeproject.org/files/ENCFF013NFH/@@download/ENCFF013NFH.bigBed	ENCODE
ENCFF180HWN	Histone ChIP-seq	hepatocyte	H3K4me2-human	hg19	https://www.encodeproject.org/files/ENCFF180HWN/@@download/ENCFF180HWN.bigBed	ENCODE
ENCFF609IAX	TF ChIP-seq	MCF-7	CTBP1-human	hg19	https://www.encodeproject.org/files/ENCFF609IAX/@@download/ENCFF609IAX.bigBed	ENCODE
ENCFF963JVR	Histone ChIP-seq	neural progenitor cell	H3K4me3-human	hg19	https://www.encodeproject.org/files/ENCFF963JVR/@@download/ENCFF963JVR.bigBed	ENCODE
ENCFF692EWX	TF ChIP-seq	K562	MLLT1-human	hg19	https://www.encodeproject.org/files/ENCFF692EWX/@@download/ENCFF692EWX.bigBed	ENCODE
ENCFF504VST	Histone ChIP-seq	neural progenitor cell	H3K36me3-human	hg19	https://www.encodeproject.org/files/ENCFF504VST/@@download/ENCFF504VST.bigBed	ENCODE
ENCFF541MYF	TF ChIP-seq	MCF-7	GATAD2B-human	hg19	https://www.encodeproject.org/files/ENCFF541MYF/@@download/ENCFF541MYF.bigBed	ENCODE
ENCFF590GZY	Histone ChIP-seq	hepatocyte	H3K27me3-human	hg19	https://www.encodeproject.org/files/ENCFF590GZY/@@download/ENCFF590GZY.bigBed	ENCODE
ENCFF792AXV	DNase-seq	astrocyte		GRCh38	https://www.encodeproject.org/files/ENCFF792AXV/@@download/ENCFF792AXV.bigBed	ENCODE
ENCFF057DQB	DNase-seq	HCT116		GRCh38	https://www.encodeproject.org/files/ENCFF057DQB/@@download/ENCFF057DQB.bigBed	ENCODE
ENCFF815QVL	DNase-seq	A549		GRCh38	https://www.encodeproject.org/files/ENCFF815QVL/@@download/ENCFF815QVL.bigBed	ENCODE
ENCFF693LYV	DNase-seq	myotube		GRCh38	https://www.encodeproject.org/files/ENCFF693LYV/@@download/ENCFF693LYV.bigBed	ENCODE
ENCFF194DRS	DNase-seq	endothelial cell of umbilical vein		GRCh38	https://www.encodeproject.org/files/ENCFF194DRS/@@download/ENCFF194DRS.bigBed	ENCODE
ENCFF612HKY	DNase-seq	skeletal muscle myoblast		GRCh38	https://www.encodeproject.org/files/ENCFF612HKY/@@download/ENCFF612HKY.bigBed	ENCODE
ENCFF090ZYT	DNase-seq	MCF-7		GRCh38	https://www.encodeproject.org/files/ENCFF090ZYT/@@download/ENCFF090ZYT.bigBed	ENCODE
ENCFF723JMO	DNase-seq	neuronal stem cell		GRCh38	https://www.encodeproject.org/files/ENCFF723JMO/@@download/ENCFF723JMO.bigBed	ENCODE
ENCFF020SXJ	DNase-seq	OCI-LY7		GRCh38	https://www.encodeproject.org/files/ENCFF020SXJ/@@download/ENCFF020SXJ.bigBed	ENCODE
ENCFF753LNG	DNase-seq	neural progenitor cell		GRCh38	https://www.encodeproject.org/files/ENCFF753LNG/@@download/ENCFF753LNG.bigBed	ENCODE
ENCFF790YXR	DNase-seq	liver		GRCh38	https://www.encodeproject.org/files/ENCFF790YXR/@@download/ENCFF790YXR.bigBed	ENCODE
ENCFF836XGV	DNase-seq	smooth muscle cell		GRCh38	https://www.encodeproject.org/files/ENCFF836XGV/@@download/ENCFF836XGV.bigBed	ENCODE
ENCFF887CJT	DNase-seq	HepG2		GRCh38	https://www.encodeproject.org/files/ENCFF887CJT/@@download/ENCFF887CJT.bigBed	ENCODE
ENCFF080QTW	DNase-seq	hepatocyte		GRCh38	https://www.encodeproject.org/files/ENCFF080QTW/@@download/ENCFF080QTW.bigBed	ENCODE
ENCFF134IJS	DNase-seq	HEK293T		GRCh38	https://www.encodeproject.org/files/ENCFF134IJS/@@download/ENCFF134IJS.bigBed	ENCODE
ENCFF154IZX	DNase-seq	osteoblast		GRCh38	https://www.encodeproject.org/files/ENCFF154IZX/@@download/ENCFF154IZX.bigBed	ENCODE
ENCFF951HEQ	DNase-seq	H1		GRCh38	https://www.encodeproject.org/files/ENCFF951HEQ/@@download/ENCFF951HEQ.bigBed	ENCODE
ENCFF444BZV	DNase-seq	GM12878		GRCh38	https://www.encodeproject.org/files/ENCFF444BZV/@@download/ENCFF444BZV.bigBed	ENCODE
ENCFF416XEJ	DNase-seq	IMR-90		GRCh38	https://www.encodeproject.org/files/ENCFF416XEJ/@@download/ENCFF416XEJ.bigBed	ENCODE
ENCFF633FAD	DNase-seq	mesendoderm		GRCh38	https://www.encodeproject.org/files/ENCFF633FAD/@@download/ENCFF633FAD.bigBed	ENCODE
ENCFF466VNW	DNase-seq	K562		GRCh38	https://www.encodeproject.org/files/ENCFF466VNW/@@download/ENCFF466VNW.bigBed	ENCODE
ENCFF599BZG	DNase-seq	GM23338		GRCh38	https://www.encodeproject.org/files/ENCFF599BZG/@@download/ENCFF599BZG.bigBed	ENCODE
ENCFF624VDP	DNase-seq	mesenchymal stem cell		GRCh38	https://www.encodeproject.org/files/ENCFF624VDP/@@download/ENCFF624VDP.bigBed	ENCODE
ENCFF938KJG	DNase-seq	CD14-positive monocyte		GRCh38	https://www.encodeproject.org/files/ENCFF938KJG/@@download/ENCFF938KJG.bigBed	ENCODE
ENCFF151LMQ	DNase-seq	MM.1S		GRCh38	https://www.encodeproject.org/files/ENCFF151LMQ/@@download/ENCFF151LMQ.bigBed	ENCODE
ENCFF831NLO	DNase-seq	H9		GRCh38	https://www.encodeproject.org/files/ENCFF831NLO/@@download/ENCFF831NLO.bigBed	ENCODE
ENCFF858AWV	DNase-seq	trophoblast cell		GRCh38	https://www.encodeproject.org/files/ENCFF858AWV/@@download/ENCFF858AWV.bigBed	ENCODE
ENCFF808DKD	DNase-seq	Karpas-422		GRCh38	https://www.encodeproject.org/files/ENCFF808DKD/@@download/ENCFF808DKD.bigBed	ENCODE
ENCFF412MCZ	DNase-seq	PC-9		GRCh38	https://www.encodeproject.org/files/ENCFF412MCZ/@@download/ENCFF412MCZ.bigBed	ENCODE
ENCFF633SZH	DNase-seq	GM23248		GRCh38	https://www.encodeproject.org/files/ENCFF633SZH/@@download/ENCFF633SZH.bigBed	ENCODE
ENCFF970GWF	DNase-seq	HeLa-S3		GRCh38	https://www.encodeproject.org/files/ENCFF970GWF/@@download/ENCFF970GWF.bigBed	ENCODE
ENCFF429LOC	DNase-seq	mammary epithelial cell		GRCh38	https://www.encodeproject.org/files/ENCFF429LOC/@@download/ENCFF429LOC.bigBed	ENCODE
ENCFF672PBZ	DNase-seq	PC-3		GRCh38	https://www.encodeproject.org/files/ENCFF672PBZ/@@download/ENCFF672PBZ.bigBed	ENCODE
ENCFF399AQL	TF ChIP-seq	HepG2	ATF7-human	GRCh38	https://www.encodeproject.org/files/ENCFF399AQL/@@download/ENCFF399AQL.bigBed	ENCODE
ENCFF661TSP	TF ChIP-seq	HEK293T	ZFX-human	GRCh38	https://www.encodeproject.org/files/ENCFF661TSP/@@download/ENCFF661TSP.bigBed	ENCODE
ENCFF536SQV	TF ChIP-seq	A549	USF2-human	GRCh38	https://www.encodeproject.org/files/ENCFF536SQV/@@download/ENCFF536SQV.bigBed	ENCODE
ENCFF986AAT	TF ChIP-seq	MCF-7	RFX5-human	GRCh38	https://www.encodeproject.org/files/ENCFF986AAT/@@download/ENCFF986AAT.bigBed	ENCODE
ENCFF619KUC	TF ChIP-seq	liver	MAX-human	GRCh38	https://www.encodeproject.org/files/ENCFF619KUC/@@download/ENCFF619KUC.bigBed	ENCODE
ENCFF811TAO	TF ChIP-seq	liver	RXRA-human	GRCh38	https://www.encodeproject.org/files/ENCFF811TAO/@@download/ENCFF811TAO.bigBed	ENCODE
ENCFF650FUP	TF ChIP-seq	K562	EHMT2-human	GRCh38	https://www.encodeproject.org/files/ENCFF650FUP/@@download/ENCFF650FUP.bigBed	ENCODE
ENCFF415AWX	TF ChIP-seq	neural progenitor cell	EZH2phosphoT487-human	GRCh38	https://www.encodeproject.org/files/ENCFF415AWX/@@download/ENCFF415AWX.bigBed	ENCODE
ENCFF092BTY	TF ChIP-seq	HepG2	YBX1-human	GRCh38	https://www.encodeproject.org/files/ENCFF092BTY/@@download/ENCFF092BTY.bigBed	ENCODE
ENCFF758YNA	Histone ChIP-seq	PC-9	H2AFZ-human	GRCh38	https://www.encodeproject.org/files/ENCFF758YNA/@@download/ENCFF758YNA.bigBed	ENCODE
ENCFF249EZG	TF ChIP-seq	K562	TCF12-human	GRCh38	https://www.encodeproject.org/files/ENCFF249EZG/@@download/ENCFF249EZG.bigBed	ENCODE
ENCFF204UYO	TF ChIP-seq	MCF-7	MAZ-human	GRCh38	https://www.encodeproject.org/files/ENCFF204UYO/@@download/ENCFF204UYO.bigBed	ENCODE
ENCFF694DDQ	TF ChIP-seq	HepG2	ZNF207-human	GRCh38	https://www.encodeproject.org/files/ENCFF694DDQ/@@download/ENCFF694DDQ.bigBed	ENCODE
ENCFF392KBC	TF ChIP-seq	GM12878	HDGF-human	GRCh38	https://www.encodeproject.org/files/ENCFF392KBC/@@download/ENCFF392KBC.bigBed	ENCODE
ENCFF649TOS	TF ChIP-seq	HepG2	ZBTB40-human	GRCh38	https://www.encodeproject.org/files/ENCFF649TOS/@@download/ENCFF649TOS.bigBed	ENCODE
ENCFF926HRX	Histone ChIP-seq	GM23248	H2AFZ-human	GRCh38	https://www.encodeproject.org/files/ENCFF926HRX/@@download/ENCFF926HRX.bigBed	ENCODE
ENCFF683ECH	Histone ChIP-seq	neural progenitor cell	H2AFZ-human	GRCh38	https://www.encodeproject.org/files/ENCFF683ECH/@@download/ENCFF683ECH.bigBed	ENCODE
ENCFF113ZKD	TF ChIP-seq	HEK293T	HDGF-human	GRCh38	https://www.encodeproject.org/files/ENCFF113ZKD/@@download/ENCFF113ZKD.bigBed	ENCODE
ENCFF599FDI	TF ChIP-seq	HCT116	EZH2phosphoT487-human	GRCh38	https://www.encodeproject.org/files/ENCFF599FDI/@@download/ENCFF599FDI.bigBed	ENCODE
ENCFF817VMI	TF ChIP-seq	MCF-7	YBX1-human	GRCh38	https://www.encodeproject.org/files/ENCFF817VMI/@@download/ENCFF817VMI.bigBed	ENCODE
ENCFF151YWJ	TF ChIP-seq	GM23338	ETS1-human	GRCh38	https://www.encodeproject.org/files/ENCFF151YWJ/@@download/ENCFF151YWJ.bigBed	ENCODE
ENCFF353XJI	TF ChIP-seq	A549	SREBF1-human	GRCh38	https://www.encodeproject.org/files/ENCFF353XJI/@@download/ENCFF353XJI.bigBed	ENCODE
ENCFF508LAM	TF ChIP-seq	MCF-7	ZNF207-human	GRCh38	https://www.encodeproject.org/files/ENCFF508LAM/@@download/ENCFF508LAM.bigBed	ENCODE
ENCFF074YEK	TF ChIP-seq	liver	JUND-human	GRCh38	https://www.encodeproject.org/files/ENCFF074YEK/@@download/ENCFF074YEK.bigBed	ENCODE
ENCFF551ECC	TF ChIP-seq	GM12878	YBX1-human	GRCh38	https://www.encodeproject.org/files/ENCFF551ECC/@@download/ENCFF551ECC.bigBed	ENCODE
ENCFF310RDO	TF ChIP-seq	smooth muscle cell	CTCF-human	GRCh38	https://www.encodeproject.org/files/ENCFF310RDO/@@download/ENCFF310RDO.bigBed	ENCODE
ENCFF574HTD	TF ChIP-seq	HepG2	TOE1-human	GRCh38	https://www.encodeproject.org/files/ENCFF574HTD/@@download/ENCFF574HTD.bigBed	ENCODE
ENCFF345QTZ	TF ChIP-seq	A549	CHD4-human	GRCh38	https://www.encodeproject.org/files/ENCFF345QTZ/@@download/ENCFF345QTZ.bigBed	ENCODE
ENCFF176ZNI	TF ChIP-seq	hepatocyte	EZH2-human	GRCh38	https://www.encodeproject.org/files/ENCFF176ZNI/@@download/ENCFF176ZNI.bigBed	ENCODE
ENCFF632AUI	TF ChIP-seq	GM12878	NFXL1-human	GRCh38	https://www.encodeproject.org/files/ENCFF632AUI/@@download/ENCFF632AUI.bigBed	ENCODE
ENCFF691TVH	TF ChIP-seq	PC-3	EZH2phosphoT487-human	GRCh38	https://www.encodeproject.org/files/ENCFF691TVH/@@download/ENCFF691TVH.bigBed	ENCODE
ENCFF705AOF	TF ChIP-seq	HepG2	KDM5A-human	GRCh38	https://www.encodeproject.org/files/ENCFF705AOF/@@download/ENCFF705AOF.bigBed	ENCODE
ENCFF216GSC	TF ChIP-seq	MM.1S	EZH2phosphoT487-human	GRCh38	https://www.encodeproject.org/files/ENCFF216GSC/@@download/ENCFF216GSC.bigBed	ENCODE
ENCFF680FCO	Histone ChIP-seq	MM.1S	H2AFZ-human	GRCh38	https://www.encodeproject.org/files/ENCFF680FCO/@@download/ENCFF680FCO.bigBed	ENCODE
ENCFF116QOJ	Histone ChIP-seq	PC-3	H2AFZ-human	GRCh38	https://www.encodeproject.org/files/ENCFF116QOJ/@@download/ENCFF116QOJ.bigBed	ENCODE
ENCFF049PIZ	TF ChIP-seq	MM.1S	CTCF-human	GRCh38	https://www.encodeproject.org/files/ENCFF049PIZ/@@download/ENCFF049PIZ.bigBed	ENCODE
ENCFF129OGH	Histone ChIP-seq	Karpas-422	H2AFZ-human	GRCh38	https://www.encodeproject.org/files/ENCFF129OGH/@@download/ENCFF129OGH.bigBed	ENCODE
ENCFF677LQN	Histone ChIP-seq	MCF-7	H3F3A-human	GRCh38	https://www.encodeproject.org/files/ENCFF677LQN/@@download/ENCFF677LQN.bigBed	ENCODE
ENCFF679JWZ	TF ChIP-seq	hepatocyte	CTCF-human	GRCh38	https://www.encodeproject.org/files/ENCFF679JWZ/@@download/ENCFF679JWZ.bigBed	ENCODE
ENCFF189RVN	TF ChIP-seq	GM23248	EZH2-human	GRCh38	https://www.encodeproject.org/files/ENCFF189RVN/@@download/ENCFF189RVN.bigBed	ENCODE
ENCFF998FJL	TF ChIP-seq	MCF-7	NFXL1-human	GRCh38	https://www.encodeproject.org/files/ENCFF998FJL/@@download/ENCFF998FJL.bigBed	ENCODE
ENCFF564KLF	TF ChIP-seq	A549	KDM5A-human	GRCh38	https://www.encodeproject.org/files/ENCFF564KLF/@@download/ENCFF564KLF.bigBed	ENCODE
ENCFF928TPD	TF ChIP-seq	liver	SP1-human	GRCh38	https://www.encodeproject.org/files/ENCFF928TPD/@@download/ENCFF928TPD.bigBed	ENCODE
ENCFF198BFX	TF ChIP-seq	liver	TAF1-human	GRCh38	https://www.encodeproject.org/files/ENCFF198BFX/@@download/ENCFF198BFX.bigBed	ENCODE
ENCFF023ZOD	TF ChIP-seq	GM12878	ELF1-human	GRCh38	https://www.encodeproject.org/files/ENCFF023ZOD/@@download/ENCFF023ZOD.bigBed	ENCODE
ENCFF645HNZ	TF ChIP-seq	K562	ZNF592-human	GRCh38	https://www.encodeproject.org/files/ENCFF645HNZ/@@download/ENCFF645HNZ.bigBed	ENCODE
ENCFF597HMI	TF ChIP-seq	GM12878	ZNF24-human	GRCh38	https://www.encodeproject.org/files/ENCFF597HMI/@@download/ENCFF597HMI.bigBed	ENCODE
ENCFF058XQC	TF ChIP-seq	MCF-7	CHD1-human	GRCh38	https://www.encodeproject.org/files/ENCFF058XQC/@@download/ENCFF058XQC.bigBed	ENCODE
ENCFF843EAP	TF ChIP-seq	MCF-7	HCFC1-human	GRCh38	https://www.encodeproject.org/files/ENCFF843EAP/@@download/ENCFF843EAP.bigBed	ENCODE
ENCFF142QHC	TF ChIP-seq	MCF-7	SREBF1-human	GRCh38	https://www.encodeproject.org/files/ENCFF142QHC/@@download/ENCFF142QHC.bigBed	ENCODE
ENCFF862IKG	TF ChIP-seq	MCF-7	CUX1-human	GRCh38	https://www.encodeproject.org/files/ENCFF862IKG/@@download/ENCFF862IKG.bigBed	ENCODE
ENCFF820GYH	TF ChIP-seq	GM12878	ZNF207-human	GRCh38	https://www.encodeproject.org/files/ENCFF820GYH/@@download/ENCFF820GYH.bigBed	ENCODE
ENCFF745MPC	TF ChIP-seq	HepG2	CREM-human	GRCh38	https://www.encodeproject.org/files/ENCFF745MPC/@@download/ENCFF745MPC.bigBed	ENCODE
ENCFF990FWP	TF ChIP-seq	neural progenitor cell	CTCF-human	GRCh38	https://www.encodeproject.org/files/ENCFF990FWP/@@download/ENCFF990FWP.bigBed	ENCODE
ENCFF670JLC	TF ChIP-seq	liver	RAD21-human	GRCh38	https://www.encodeproject.org/files/ENCFF670JLC/@@download/ENCFF670JLC.bigBed	ENCODE
ENCFF635XFL	Histone ChIP-seq	hepatocyte	H2AFZ-human	GRCh38	https://www.encodeproject.org/files/ENCFF635XFL/@@download/ENCFF635XFL.bigBed	ENCODE
ENCFF070GXJ	TF ChIP-seq	A549	SIN3A-human	GRCh38	https://www.encodeproject.org/files/ENCFF070GXJ/@@download/ENCFF070GXJ.bigBed	ENCODE
ENCFF588YUQ	TF ChIP-seq	A549	PHF8-human	GRCh38	https://www.encodeproject.org/files/ENCFF588YUQ/@@download/ENCFF588YUQ.bigBed	ENCODE
ENCFF162LWQ	TF ChIP-seq	liver	FOXA1-human	GRCh38	https://www.encodeproject.org/files/ENCFF162LWQ/@@download/ENCFF162LWQ.bigBed	ENCODE
ENCFF221ORU	TF ChIP-seq	A549	RNF2-human	GRCh38	https://www.encodeproject.org/files/ENCFF221ORU/@@download/ENCFF221ORU.bigBed	ENCODE
ENCFF171UBY	Histone ChIP-seq	Karpas-422	H4K20me1-human	GRCh38	https://www.encodeproject.org/files/ENCFF171UBY/@@download/ENCFF171UBY.bigBed	ENCODE
ENCFF204MDC	Histone ChIP-seq	MCF-7	H2AFZ-human	GRCh38	https://www.encodeproject.org/files/ENCFF204MDC/@@download/ENCFF204MDC.bigBed	ENCODE
ENCFF956TCB	Histone ChIP-seq	OCI-LY7	H2AFZ-human	GRCh38	https://www.encodeproject.org/files/ENCFF956TCB/@@download/ENCFF956TCB.bigBed	ENCODE
ENCFF786QFM	Histone ChIP-seq	Karpas-422	H3K4me3-human	GRCh38	https://www.encodeproject.org/files/ENCFF786QFM/@@download/ENCFF786QFM.bigBed	ENCODE
ENCFF500DHW	TF ChIP-seq	HCT116	EZH2-human	GRCh38	https://www.encodeproject.org/files/ENCFF500DHW/@@download/ENCFF500DHW.bigBed	ENCODE
ENCFF149HXY	Histone ChIP-seq	GM23248	H3F3A-human	GRCh38	https://www.encodeproject.org/files/ENCFF149HXY/@@download/ENCFF149HXY.bigBed	ENCODE
ENCFF542UKZ	TF ChIP-seq	MCF-7	TOE1-human	GRCh38	https://www.encodeproject.org/files/ENCFF542UKZ/@@download/ENCFF542UKZ.bigBed	ENCODE
ENCFF954FZC	TF ChIP-seq	MCF-7	ZNF24-human	GRCh38	https://www.encodeproject.org/files/ENCFF954FZC/@@download/ENCFF954FZC.bigBed	ENCODE
ENCFF529PJR	TF ChIP-seq	A549	RFX5-human	GRCh38	https://www.encodeproject.org/files/ENCFF529PJR/@@download/ENCFF529PJR.bigBed	ENCODE
ENCFF668PRX	TF ChIP-seq	liver	GABPA-human	GRCh38	https://www.encodeproject.org/files/ENCFF668PRX/@@download/ENCFF668PRX.bigBed	ENCODE
ENCFF004IGR	TF ChIP-seq	neural progenitor cell	EZH2-human	GRCh38	https://www.encodeproject.org/files/ENCFF004IGR/@@download/ENCFF004IGR.bigBed	ENCODE
ENCFF255XHQ	TF ChIP-seq	A549	REST-human	GRCh38	https://www.encodeproject.org/files/ENCFF255XHQ/@@download/ENCFF255XHQ.bigBed	ENCODE
ENCFF403FKU	Histone ChIP-seq	GM23338	H2AFZ-human	GRCh38	https://www.encodeproject.org/files/ENCFF403FKU/@@download/ENCFF403FKU.bigBed	ENCODE
ENCFF905HGE	TF ChIP-seq	K562	TOE1-human	GRCh38	https://www.encodeproject.org/files/ENCFF905HGE/@@download/ENCFF905HGE.bigBed	ENCODE
ENCFF634SLM	TF ChIP-seq	PC-9	CTCF-human	GRCh38	https://www.encodeproject.org/files/ENCFF634SLM/@@download/ENCFF634SLM.bigBed	ENCODE
ENCFF864XSC	TF ChIP-seq	GM12878	KDM5A-human	GRCh38	https://www.encodeproject.org/files/ENCFF864XSC/@@download/ENCFF864XSC.bigBed	ENCODE
ENCFF970SRA	TF ChIP-seq	A549	ZFP36-human	GRCh38	https://www.encodeproject.org/files/ENCFF970SRA/@@download/ENCFF970SRA.bigBed	ENCODE
ENCFF142ECX	TF ChIP-seq	HepG2	SMARCE1-human	GRCh38	https://www.encodeproject.org/files/ENCFF142ECX/@@download/ENCFF142ECX.bigBed	ENCODE
ENCFF470GYD	TF ChIP-seq	MCF-7	LARP7-human	GRCh38	https://www.encodeproject.org/files/ENCFF470GYD/@@download/ENCFF470GYD.bigBed	ENCODE
ENCFF003QSQ	TF ChIP-seq	MCF-7	ARID3A-human	GRCh38	https://www.encodeproject.org/files/ENCFF003QSQ/@@download/ENCFF003QSQ.bigBed	ENCODE
ENCFF368XZZ	TF ChIP-seq	MCF-7	ZFX-human	GRCh38	https://www.encodeproject.org/files/ENCFF368XZZ/@@download/ENCFF368XZZ.bigBed	ENCODE
ENCFF764YKH	TF ChIP-seq	HepG2	ARNT-human	GRCh38	https://www.encodeproject.org/files/ENCFF764YKH/@@download/ENCFF764YKH.bigBed	ENCODE
ENCFF515EMR	TF ChIP-seq	HepG2	ATF2-human	GRCh38	https://www.encodeproject.org/files/ENCFF515EMR/@@download/ENCFF515EMR.bigBed	ENCODE
ENCFF533ROM	TF ChIP-seq	HEK293T	CTBP1-human	GRCh38	https://www.encodeproject.org/files/ENCFF533ROM/@@download/ENCFF533ROM.bigBed	ENCODE
ENCFF200QVY	TF ChIP-seq	K562	LARP7-human	GRCh38	https://www.encodeproject.org/files/ENCFF200QVY/@@download/ENCFF200QVY.bigBed	ENCODE
ENCFF429VZO	TF ChIP-seq	K562	CTBP1-human	GRCh38	https://www.encodeproject.org/files/ENCFF429VZO/@@download/ENCFF429VZO.bigBed	ENCODE
ENCFF506CYB	TF ChIP-seq	HepG2	TRIM22-human	GRCh38	https://www.encodeproject.org/files/ENCFF506CYB/@@download/ENCFF506CYB.bigBed	ENCODE
ENCFF639BMJ	TF ChIP-seq	HepG2	NBN-human	GRCh38	https://www.encodeproject.org/files/ENCFF639BMJ/@@download/ENCFF639BMJ.bigBed	ENCODE
ENCFF748OZT	TF ChIP-seq	MCF-7	ZBTB33-human	GRCh38	https://www.encodeproject.org/files/ENCFF748OZT/@@download/ENCFF748OZT.bigBed	ENCODE
ENCFF593ZKP	TF ChIP-seq	MCF-7	MTA2-human	GRCh38	https://www.encodeproject.org/files/ENCFF593ZKP/@@download/ENCFF593ZKP.bigBed	ENCODE
ENCFF670MML	TF ChIP-seq	HepG2	RAD51-human	GRCh38	https://www.encodeproject.org/files/ENCFF670MML/@@download/ENCFF670MML.bigBed	ENCODE
ENCFF091NKH	TF ChIP-seq	MCF-7	NONO-human	GRCh38	https://www.encodeproject.org/files/ENCFF091NKH/@@download/ENCFF091NKH.bigBed	ENCODE
ENCFF423NOY	TF ChIP-seq	GM12878	KDM1A-human	GRCh38	https://www.encodeproject.org/files/ENCFF423NOY/@@download/ENCFF423NOY.bigBed	ENCODE
ENCFF391LAG	TF ChIP-seq	HepG2	IKZF1-human	GRCh38	https://www.encodeproject.org/files/ENCFF391LAG/@@download/ENCFF391LAG.bigBed	ENCODE
ENCFF968QCX	TF ChIP-seq	MCF-7	FOXK2-human	GRCh38	https://www.encodeproject.org/files/ENCFF968QCX/@@download/ENCFF968QCX.bigBed	ENCODE
ENCFF370OFH	TF ChIP-seq	MCF-7	ELK1-human	GRCh38	https://www.encodeproject.org/files/ENCFF370OFH/@@download/ENCFF370OFH.bigBed	ENCODE
ENCFF771JDX	TF ChIP-seq	MCF-7	HDGF-human	GRCh38	https://www.encodeproject.org/files/ENCFF771JDX/@@download/ENCFF771JDX.bigBed	ENCODE
ENCFF668JOA	TF ChIP-seq	MCF-7	MTA3-human	GRCh38	https://www.encodeproject.org/files/ENCFF668JOA/@@download/ENCFF668JOA.bigBed	ENCODE
ENCFF024XJB	TF ChIP-seq	K562	BMI1-human	GRCh38	https://www.encodeproject.org/files/ENCFF024XJB/@@download/ENCFF024XJB.bigBed	ENCODE
ENCFF144ZOZ	TF ChIP-seq	A549	NFE2L2-human	GRCh38	https://www.encodeproject.org/files/ENCFF144ZOZ/@@download/ENCFF144ZOZ.bigBed	ENCODE
ENCFF682CKU	TF ChIP-seq	HepG2	ZKSCAN1-human	GRCh38	https://www.encodeproject.org/files/ENCFF682CKU/@@download/ENCFF682CKU.bigBed	ENCODE
ENCFF601ZUZ	TF ChIP-seq	HepG2	RCOR1-human	GRCh38	https://www.encodeproject.org/files/ENCFF601ZUZ/@@download/ENCFF601ZUZ.bigBed	ENCODE
ENCFF640GZZ	TF ChIP-seq	GM12878	SMC3-human	GRCh38	https://www.encodeproject.org/files/ENCFF640GZZ/@@download/ENCFF640GZZ.bigBed	ENCODE
ENCFF706CBH	TF ChIP-seq	mammary epithelial cell	EZH2-human	GRCh38	https://www.encodeproject.org/files/ENCFF706CBH/@@download/ENCFF706CBH.bigBed	ENCODE
ENCFF359XTI	TF ChIP-seq	GM12878	MTA3-human	GRCh38	https://www.encodeproject.org/files/ENCFF359XTI/@@download/ENCFF359XTI.bigBed	ENCODE
ENCFF143LIN	TF ChIP-seq	K562	GATAD2B-human	GRCh38	https://www.encodeproject.org/files/ENCFF143LIN/@@download/ENCFF143LIN.bigBed	ENCODE
ENCFF060DEI	TF ChIP-seq	K562	BRCA1-human	GRCh38	https://www.encodeproject.org/files/ENCFF060DEI/@@download/ENCFF060DEI.bigBed	ENCODE
ENCFF404HAO	TF ChIP-seq	GM12878	CHD4-human	GRCh38	https://www.encodeproject.org/files/ENCFF404HAO/@@download/ENCFF404HAO.bigBed	ENCODE
ENCFF224UXR	TF ChIP-seq	K562	YBX1-human	GRCh38	https://www.encodeproject.org/files/ENCFF224UXR/@@download/ENCFF224UXR.bigBed	ENCODE
ENCFF439SAK	TF ChIP-seq	H1	KDM1A-human	GRCh38	https://www.encodeproject.org/files/ENCFF439SAK/@@download/ENCFF439SAK.bigBed	ENCODE
ENCFF352SAQ	TF ChIP-seq	HepG2	CHD4-human	GRCh38	https://www.encodeproject.org/files/ENCFF352SAQ/@@download/ENCFF352SAQ.bigBed	ENCODE
ENCFF609NMG	TF ChIP-seq	HepG2	TARDBP-human	GRCh38	https://www.encodeproject.org/files/ENCFF609NMG/@@download/ENCFF609NMG.bigBed	ENCODE
ENCFF828QQY	TF ChIP-seq	HepG2	NR2F1-human	GRCh38	https://www.encodeproject.org/files/ENCFF828QQY/@@download/ENCFF828QQY.bigBed	ENCODE
ENCFF690GQK	Histone ChIP-seq	GM12878	H3K27ac-human	GRCh38	https://www.encodeproject.org/files/ENCFF690GQK/@@download/ENCFF690GQK.bigBed	ENCODE
ENCFF514YHH	Histone ChIP-seq	GM12878	H3K4me2-human	GRCh38	https://www.encodeproject.org/files/ENCFF514YHH/@@download/ENCFF514YHH.bigBed	ENCODE
ENCFF800ERM	Histone ChIP-seq	H1	H4K5ac-human	GRCh38	https://www.encodeproject.org/files/ENCFF800ERM/@@download/ENCFF800ERM.bigBed	ENCODE
ENCFF181YFU	Histone ChIP-seq	H1	H3K4ac-human	GRCh38	https://www.encodeproject.org/files/ENCFF181YFU/@@download/ENCFF181YFU.bigBed	ENCODE
ENCFF618MZM	Histone ChIP-seq	H1	H4K91ac-human	GRCh38	https://www.encodeproject.org/files/ENCFF618MZM/@@download/ENCFF618MZM.bigBed	ENCODE
ENCFF168NKC	Histone ChIP-seq	K562	H3K4me2-human	GRCh38	https://www.encodeproject.org/files/ENCFF168NKC/@@download/ENCFF168NKC.bigBed	ENCODE
ENCFF664RJX	TF ChIP-seq	H1	KDM5A-human	GRCh38	https://www.encodeproject.org/files/ENCFF664RJX/@@download/ENCFF664RJX.bigBed	ENCODE
ENCFF915VGT	Histone ChIP-seq	neuronal stem cell	H2BK15ac-human	GRCh38	https://www.encodeproject.org/files/ENCFF915VGT/@@download/ENCFF915VGT.bigBed	ENCODE
ENCFF373NZV	Histone ChIP-seq	hepatocyte	H3K36me3-human	GRCh38	https://www.encodeproject.org/files/ENCFF373NZV/@@download/ENCFF373NZV.bigBed	ENCODE
ENCFF908MNQ	Histone ChIP-seq	PC-9	H3K9me3-human	GRCh38	https://www.encodeproject.org/files/ENCFF908MNQ/@@download/ENCFF908MNQ.bigBed	ENCODE
ENCFF218RSB	TF ChIP-seq	MCF-7	FOXA1-human	GRCh38	https://www.encodeproject.org/files/ENCFF218RSB/@@download/ENCFF218RSB.bigBed	ENCODE
ENCFF167FQT	TF ChIP-seq	MCF-7	EP300-human	GRCh38	https://www.encodeproject.org/files/ENCFF167FQT/@@download/ENCFF167FQT.bigBed	ENCODE
ENCFF749JDO	TF ChIP-seq	MCF-7	TAF1-human	GRCh38	https://www.encodeproject.org/files/ENCFF749JDO/@@download/ENCFF749JDO.bigBed	ENCODE
ENCFF067UYN	Histone ChIP-seq	smooth muscle cell	H3K36me3-human	GRCh38	https://www.encodeproject.org/files/ENCFF067UYN/@@download/ENCFF067UYN.bigBed	ENCODE
ENCFF753BWG	Histone ChIP-seq	smooth muscle cell	H3K4me1-human	GRCh38	https://www.encodeproject.org/files/ENCFF753BWG/@@download/ENCFF753BWG.bigBed	ENCODE
ENCFF752ZFD	Histone ChIP-seq	neural progenitor cell	H3K79me2-human	GRCh38	https://www.encodeproject.org/files/ENCFF752ZFD/@@download/ENCFF752ZFD.bigBed	ENCODE
ENCFF214XML	Histone ChIP-seq	neural progenitor cell	H3K9me3-human	GRCh38	https://www.encodeproject.org/files/ENCFF214XML/@@download/ENCFF214XML.bigBed	ENCODE
ENCFF341QJT	TF ChIP-seq	HepG2	RNF2-human	GRCh38	https://www.encodeproject.org/files/ENCFF341QJT/@@download/ENCFF341QJT.bigBed	ENCODE
ENCFF258AQQ	TF ChIP-seq	HCT116	JUND-human	GRCh38	https://www.encodeproject.org/files/ENCFF258AQQ/@@download/ENCFF258AQQ.bigBed	ENCODE
ENCFF458RTN	Histone ChIP-seq	smooth muscle cell	H3K9me3-human	GRCh38	https://www.encodeproject.org/files/ENCFF458RTN/@@download/ENCFF458RTN.bigBed	ENCODE
ENCFF611ARU	Histone ChIP-seq	smooth muscle cell	H3K9ac-human	GRCh38	https://www.encodeproject.org/files/ENCFF611ARU/@@download/ENCFF611ARU.bigBed	ENCODE
ENCFF474LWU	TF ChIP-seq	K562	ZBTB33-human	GRCh38	https://www.encodeproject.org/files/ENCFF474LWU/@@download/ENCFF474LWU.bigBed	ENCODE
ENCFF876WZX	Histone ChIP-seq	GM23338	H3K27ac-human	GRCh38	https://www.encodeproject.org/files/ENCFF876WZX/@@download/ENCFF876WZX.bigBed	ENCODE
ENCFF984GNQ	TF ChIP-seq	MCF-7	JUND-human	GRCh38	https://www.encodeproject.org/files/ENCFF984GNQ/@@download/ENCFF984GNQ.bigBed	ENCODE
ENCFF945HFZ	TF ChIP-seq	MCF-7	RCOR1-human	GRCh38	https://www.encodeproject.org/files/ENCFF945HFZ/@@download/ENCFF945HFZ.bigBed	ENCODE
ENCFF427LDG	Histone ChIP-seq	smooth muscle cell	H4K20me1-human	GRCh38	https://www.encodeproject.org/files/ENCFF427LDG/@@download/ENCFF427LDG.bigBed	ENCODE
ENCFF837AHP	Histone ChIP-seq	neural progenitor cell	H4K20me1-human	GRCh38	https://www.encodeproject.org/files/ENCFF837AHP/@@download/ENCFF837AHP.bigBed	ENCODE
ENCFF543JQU	TF ChIP-seq	PC-9	EZH2phosphoT487-human	GRCh38	https://www.encodeproject.org/files/ENCFF543JQU/@@download/ENCFF543JQU.bigBed	ENCODE
ENCFF600JOT	TF ChIP-seq	liver	EGR1-human	GRCh38	https://www.encodeproject.org/files/ENCFF600JOT/@@download/ENCFF600JOT.bigBed	ENCODE
ENCFF086FOI	TF ChIP-seq	GM12878	CREM-human	GRCh38	https://www.encodeproject.org/files/ENCFF086FOI/@@download/ENCFF086FOI.bigBed	ENCODE
ENCFF866FMO	TF ChIP-seq	K562	CREM-human	GRCh38	https://www.encodeproject.org/files/ENCFF866FMO/@@download/ENCFF866FMO.bigBed	ENCODE
ENCFF753JZI	TF ChIP-seq	HepG2	TCF7-human	GRCh38	https://www.encodeproject.org/files/ENCFF753JZI/@@download/ENCFF753JZI.bigBed	ENCODE
ENCFF920OTS	TF ChIP-seq	GM23338	POLR2AphosphoS5-human	GRCh38	https://www.encodeproject.org/files/ENCFF920OTS/@@download/ENCFF920OTS.bigBed	ENCODE
ENCFF146QSZ	TF ChIP-seq	liver	ATF3-human	GRCh38	https://www.encodeproject.org/files/ENCFF146QSZ/@@download/ENCFF146QSZ.bigBed	ENCODE
ENCFF787VLV	TF ChIP-seq	liver	YY1-human	GRCh38	https://www.encodeproject.org/files/ENCFF787VLV/@@download/ENCFF787VLV.bigBed	ENCODE
ENCFF167PTY	Histone ChIP-seq	smooth muscle cell	H3F3A-human	GRCh38	https://www.encodeproject.org/files/ENCFF167PTY/@@download/ENCFF167PTY.bigBed	ENCODE
ENCFF865VKK	Histone ChIP-seq	neural progenitor cell	H3F3A-human	GRCh38	https://www.encodeproject.org/files/ENCFF865VKK/@@download/ENCFF865VKK.bigBed	ENCODE
ENCFF300SNQ	TF ChIP-seq	A549	RCOR1-human	GRCh38	https://www.encodeproject.org/files/ENCFF300SNQ/@@download/ENCFF300SNQ.bigBed	ENCODE
ENCFF309AID	TF ChIP-seq	K562	RNF2-human	GRCh38	https://www.encodeproject.org/files/ENCFF309AID/@@download/ENCFF309AID.bigBed	ENCODE
ENCFF007ENR	TF ChIP-seq	MCF-7	ZNF592-human	GRCh38	https://www.encodeproject.org/files/ENCFF007ENR/@@download/ENCFF007ENR.bigBed	ENCODE
ENCFF587KIN	TF ChIP-seq	PC-9	EZH2-human	GRCh38	https://www.encodeproject.org/files/ENCFF587KIN/@@download/ENCFF587KIN.bigBed	ENCODE
ENCFF711EAY	TF ChIP-seq	GM12878	TCF7-human	GRCh38	https://www.encodeproject.org/files/ENCFF711EAY/@@download/ENCFF711EAY.bigBed	ENCODE
ENCFF463LWI	TF ChIP-seq	liver	ZBTB33-human	GRCh38	https://www.encodeproject.org/files/ENCFF463LWI/@@download/ENCFF463LWI.bigBed	ENCODE
ENCFF320ICM	TF ChIP-seq	K562	TCF7-human	GRCh38	https://www.encodeproject.org/files/ENCFF320ICM/@@download/ENCFF320ICM.bigBed	ENCODE
ENCFF322CDM	TF ChIP-seq	HepG2	ZFP36-human	GRCh38	https://www.encodeproject.org/files/ENCFF322CDM/@@download/ENCFF322CDM.bigBed	ENCODE
ENCFF650MMD	TF ChIP-seq	HepG2	TBL1XR1-human	GRCh38	https://www.encodeproject.org/files/ENCFF650MMD/@@download/ENCFF650MMD.bigBed	ENCODE
ENCFF469MQG	TF ChIP-seq	H1	EGR1-human	GRCh38	https://www.encodeproject.org/files/ENCFF469MQG/@@download/ENCFF469MQG.bigBed	ENCODE
ENCFF957LEV	TF ChIP-seq	HepG2	EHMT2-human	GRCh38	https://www.encodeproject.org/files/ENCFF957LEV/@@download/ENCFF957LEV.bigBed	ENCODE
ENCFF031GIL	TF ChIP-seq	K562	SREBF1-human	GRCh38	https://www.encodeproject.org/files/ENCFF031GIL/@@download/ENCFF031GIL.bigBed	ENCODE
ENCFF585ZZX	TF ChIP-seq	A549	MAZ-human	GRCh38	https://www.encodeproject.org/files/ENCFF585ZZX/@@download/ENCFF585ZZX.bigBed	ENCODE
ENCFF786YYT	TF ChIP-seq	A549	SMC3-human	GRCh38	https://www.encodeproject.org/files/ENCFF786YYT/@@download/ENCFF786YYT.bigBed	ENCODE
ENCFF702ZNM	TF ChIP-seq	HeLa-S3	EP300-human	GRCh38	https://www.encodeproject.org/files/ENCFF702ZNM/@@download/ENCFF702ZNM.bigBed	ENCODE
ENCFF003VGJ	TF ChIP-seq	K562	SPI1-human	GRCh38	https://www.encodeproject.org/files/ENCFF003VGJ/@@download/ENCFF003VGJ.bigBed	ENCODE
ENCFF958PFY	TF ChIP-seq	K562	ARID3A-human	GRCh38	https://www.encodeproject.org/files/ENCFF958PFY/@@download/ENCFF958PFY.bigBed	ENCODE
ENCFF616FBI	TF ChIP-seq	GM12878	BRCA1-human	GRCh38	https://www.encodeproject.org/files/ENCFF616FBI/@@download/ENCFF616FBI.bigBed	ENCODE
ENCFF204CQV	TF ChIP-seq	GM12878	RCOR1-human	GRCh38	https://www.encodeproject.org/files/ENCFF204CQV/@@download/ENCFF204CQV.bigBed	ENCODE
ENCFF459SEB	TF ChIP-seq	H1	RFX5-human	GRCh38	https://www.encodeproject.org/files/ENCFF459SEB/@@download/ENCFF459SEB.bigBed	ENCODE
ENCFF264FWY	TF ChIP-seq	GM12878	ELK1-human	GRCh38	https://www.encodeproject.org/files/ENCFF264FWY/@@download/ENCFF264FWY.bigBed	ENCODE
ENCFF285ZSS	TF ChIP-seq	GM12878	CHD1-human	GRCh38	https://www.encodeproject.org/files/ENCFF285ZSS/@@download/ENCFF285ZSS.bigBed	ENCODE
ENCFF067ULI	TF ChIP-seq	K562	JUND-human	GRCh38	https://www.encodeproject.org/files/ENCFF067ULI/@@download/ENCFF067ULI.bigBed	ENCODE
ENCFF603ZFQ	TF ChIP-seq	H1	GTF2F1-human	GRCh38	https://www.encodeproject.org/files/ENCFF603ZFQ/@@download/ENCFF603ZFQ.bigBed	ENCODE
ENCFF396OTQ	TF ChIP-seq	HeLa-S3	MAFK-human	GRCh38	https://www.encodeproject.org/files/ENCFF396OTQ/@@download/ENCFF396OTQ.bigBed	ENCODE
ENCFF167PPG	TF ChIP-seq	HeLa-S3	GTF2F1-human	GRCh38	https://www.encodeproject.org/files/ENCFF167PPG/@@download/ENCFF167PPG.bigBed	ENCODE
ENCFF786ENY	TF ChIP-seq	GM12878	MAFK-human	GRCh38	https://www.encodeproject.org/files/ENCFF786ENY/@@download/ENCFF786ENY.bigBed	ENCODE
ENCFF515XWW	TF ChIP-seq	H1	TBP-human	GRCh38	https://www.encodeproject.org/files/ENCFF515XWW/@@download/ENCFF515XWW.bigBed	ENCODE
ENCFF202CTX	TF ChIP-seq	GM12878	USF2-human	GRCh38	https://www.encodeproject.org/files/ENCFF202CTX/@@download/ENCFF202CTX.bigBed	ENCODE
ENCFF389VCS	TF ChIP-seq	HepG2	MAX-human	GRCh38	https://www.encodeproject.org/files/ENCFF389VCS/@@download/ENCFF389VCS.bigBed	ENCODE
ENCFF383GJE	TF ChIP-seq	GM12878	TBP-human	GRCh38	https://www.encodeproject.org/files/ENCFF383GJE/@@download/ENCFF383GJE.bigBed	ENCODE
ENCFF542RLE	TF ChIP-seq	GM12878	BHLHE40-human	GRCh38	https://www.encodeproject.org/files/ENCFF542RLE/@@download/ENCFF542RLE.bigBed	ENCODE
ENCFF851QHV	TF ChIP-seq	A549	KDM1A-human	GRCh38	https://www.encodeproject.org/files/ENCFF851QHV/@@download/ENCFF851QHV.bigBed	ENCODE
ENCFF353SUL	TF ChIP-seq	K562	RAD51-human	GRCh38	https://www.encodeproject.org/files/ENCFF353SUL/@@download/ENCFF353SUL.bigBed	ENCODE
ENCFF184JCC	TF ChIP-seq	GM12878	UBTF-human	GRCh38	https://www.encodeproject.org/files/ENCFF184JCC/@@download/ENCFF184JCC.bigBed	ENCODE
ENCFF100SME	TF ChIP-seq	A549	ESRRA-human	GRCh38	https://www.encodeproject.org/files/ENCFF100SME/@@download/ENCFF100SME.bigBed	ENCODE
ENCFF397KMG	TF ChIP-seq	K562	CEBPZ-human	GRCh38	https://www.encodeproject.org/files/ENCFF397KMG/@@download/ENCFF397KMG.bigBed	ENCODE
ENCFF845MJO	TF ChIP-seq	GM12878	TAF1-human	GRCh38	https://www.encodeproject.org/files/ENCFF845MJO/@@download/ENCFF845MJO.bigBed	ENCODE
ENCFF616RCD	TF ChIP-seq	H1	EP300-human	GRCh38	https://www.encodeproject.org/files/ENCFF616RCD/@@download/ENCFF616RCD.bigBed	ENCODE
ENCFF659QEY	TF ChIP-seq	A549	ELK1-human	GRCh38	https://www.encodeproject.org/files/ENCFF659QEY/@@download/ENCFF659QEY.bigBed	ENCODE
ENCFF813NOM	TF ChIP-seq	MCF-7	RAD21-human	GRCh38	https://www.encodeproject.org/files/ENCFF813NOM/@@download/ENCFF813NOM.bigBed	ENCODE
ENCFF245RBV	Histone ChIP-seq	H1	H3K14ac-human	GRCh38	https://www.encodeproject.org/files/ENCFF245RBV/@@download/ENCFF245RBV.bigBed	ENCODE
ENCFF253VKZ	Histone ChIP-seq	H1	H3K23ac-human	GRCh38	https://www.encodeproject.org/files/ENCFF253VKZ/@@download/ENCFF253VKZ.bigBed	ENCODE
ENCFF923IPP	Histone ChIP-seq	neuronal stem cell	H3K4me1-human	GRCh38	https://www.encodeproject.org/files/ENCFF923IPP/@@download/ENCFF923IPP.bigBed	ENCODE
ENCFF649YMY	Histone ChIP-seq	myotube	H3K9me3-human	GRCh38	https://www.encodeproject.org/files/ENCFF649YMY/@@download/ENCFF649YMY.bigBed	ENCODE
ENCFF600GRJ	TF ChIP-seq	HeLa-S3	ZFP36-human	GRCh38	https://www.encodeproject.org/files/ENCFF600GRJ/@@download/ENCFF600GRJ.bigBed	ENCODE
ENCFF067FEI	TF ChIP-seq	K562	ZFP36-human	GRCh38	https://www.encodeproject.org/files/ENCFF067FEI/@@download/ENCFF067FEI.bigBed	ENCODE
ENCFF579QRT	TF ChIP-seq	IMR-90	FOS-human	GRCh38	https://www.encodeproject.org/files/ENCFF579QRT/@@download/ENCFF579QRT.bigBed	ENCODE
ENCFF528YZG	Histone ChIP-seq	H1	H2BK12ac-human	GRCh38	https://www.encodeproject.org/files/ENCFF528YZG/@@download/ENCFF528YZG.bigBed	ENCODE
ENCFF042UWW	Histone ChIP-seq	H1	H2AK5ac-human	GRCh38	https://www.encodeproject.org/files/ENCFF042UWW/@@download/ENCFF042UWW.bigBed	ENCODE
ENCFF081PTN	TF ChIP-seq	HeLa-S3	NFE2L2-human	GRCh38	https://www.encodeproject.org/files/ENCFF081PTN/@@download/ENCFF081PTN.bigBed	ENCODE
ENCFF102VOB	Histone ChIP-seq	H1	H2BK5ac-human	GRCh38	https://www.encodeproject.org/files/ENCFF102VOB/@@download/ENCFF102VOB.bigBed	ENCODE
ENCFF398CYU	TF ChIP-seq	K562	ZKSCAN1-human	GRCh38	https://www.encodeproject.org/files/ENCFF398CYU/@@download/ENCFF398CYU.bigBed	ENCODE
ENCFF259MRH	TF ChIP-seq	GM12878	ZBTB33-human	GRCh38	https://www.encodeproject.org/files/ENCFF259MRH/@@download/ENCFF259MRH.bigBed	ENCODE
ENCFF742PGK	TF ChIP-seq	HepG2	REST-human	GRCh38	https://www.encodeproject.org/files/ENCFF742PGK/@@download/ENCFF742PGK.bigBed	ENCODE
ENCFF384UWA	TF ChIP-seq	HepG2	POLR2AphosphoS5-human	GRCh38	https://www.encodeproject.org/files/ENCFF384UWA/@@download/ENCFF384UWA.bigBed	ENCODE
ENCFF869QTA	TF ChIP-seq	GM12878	BCLAF1-human	GRCh38	https://www.encodeproject.org/files/ENCFF869QTA/@@download/ENCFF869QTA.bigBed	ENCODE
ENCFF017MYM	TF ChIP-seq	HeLa-S3	POLR2A-human	GRCh38	https://www.encodeproject.org/files/ENCFF017MYM/@@download/ENCFF017MYM.bigBed	ENCODE
ENCFF609OWS	Histone ChIP-seq	HeLa-S3	H3K27ac-human	GRCh38	https://www.encodeproject.org/files/ENCFF609OWS/@@download/ENCFF609OWS.bigBed	ENCODE
ENCFF541XKB	TF ChIP-seq	HepG2	ELF1-human	GRCh38	https://www.encodeproject.org/files/ENCFF541XKB/@@download/ENCFF541XKB.bigBed	ENCODE
ENCFF133LKP	TF ChIP-seq	H1	SP1-human	GRCh38	https://www.encodeproject.org/files/ENCFF133LKP/@@download/ENCFF133LKP.bigBed	ENCODE
ENCFF145RIM	TF ChIP-seq	HepG2	SUZ12-human	GRCh38	https://www.encodeproject.org/files/ENCFF145RIM/@@download/ENCFF145RIM.bigBed	ENCODE
ENCFF272FFT	Histone ChIP-seq	MM.1S	H3K4me2-human	GRCh38	https://www.encodeproject.org/files/ENCFF272FFT/@@download/ENCFF272FFT.bigBed	ENCODE
ENCFF801OFE	TF ChIP-seq	H1	POLR2AphosphoS5-human	GRCh38	https://www.encodeproject.org/files/ENCFF801OFE/@@download/ENCFF801OFE.bigBed	ENCODE
ENCFF141ZMD	TF ChIP-seq	GM12878	CEBPZ-human	GRCh38	https://www.encodeproject.org/files/ENCFF141ZMD/@@download/ENCFF141ZMD.bigBed	ENCODE
ENCFF529QFG	Histone ChIP-seq	mesendoderm	H3K4me2-human	GRCh38	https://www.encodeproject.org/files/ENCFF529QFG/@@download/ENCFF529QFG.bigBed	ENCODE
ENCFF587GWD	TF ChIP-seq	HeLa-S3	GABPA-human	GRCh38	https://www.encodeproject.org/files/ENCFF587GWD/@@download/ENCFF587GWD.bigBed	ENCODE
ENCFF506QAO	TF ChIP-seq	GM12878	CEBPB-human	GRCh38	https://www.encodeproject.org/files/ENCFF506QAO/@@download/ENCFF506QAO.bigBed	ENCODE
ENCFF828GTN	TF ChIP-seq	HepG2	HCFC1-human	GRCh38	https://www.encodeproject.org/files/ENCFF828GTN/@@download/ENCFF828GTN.bigBed	ENCODE
ENCFF363KXX	Histone ChIP-seq	GM12878	H2AFZ-human	GRCh38	https://www.encodeproject.org/files/ENCFF363KXX/@@download/ENCFF363KXX.bigBed	ENCODE
ENCFF743ZZA	Histone ChIP-seq	IMR-90	H3K9ac-human	GRCh38	https://www.encodeproject.org/files/ENCFF743ZZA/@@download/ENCFF743ZZA.bigBed	ENCODE
ENCFF317XGA	Histone ChIP-seq	skeletal muscle myoblast	H3K4me2-human	GRCh38	https://www.encodeproject.org/files/ENCFF317XGA/@@download/ENCFF317XGA.bigBed	ENCODE
ENCFF525QMB	Histone ChIP-seq	IMR-90	H4K5ac-human	GRCh38	https://www.encodeproject.org/files/ENCFF525QMB/@@download/ENCFF525QMB.bigBed	ENCODE
ENCFF053NVQ	Histone ChIP-seq	HeLa-S3	H3K4me3-human	GRCh38	https://www.encodeproject.org/files/ENCFF053NVQ/@@download/ENCFF053NVQ.bigBed	ENCODE
ENCFF316TVA	Histone ChIP-seq	IMR-90	H3K18ac-human	GRCh38	https://www.encodeproject.org/files/ENCFF316TVA/@@download/ENCFF316TVA.bigBed	ENCODE
ENCFF740ROK	Histone ChIP-seq	H1	H3K79me1-human	GRCh38	https://www.encodeproject.org/files/ENCFF740ROK/@@download/ENCFF740ROK.bigBed	ENCODE
ENCFF492MIV	Histone ChIP-seq	H9	H2BK15ac-human	GRCh38	https://www.encodeproject.org/files/ENCFF492MIV/@@download/ENCFF492MIV.bigBed	ENCODE
ENCFF492MAI	Histone ChIP-seq	skeletal muscle myoblast	H2AFZ-human	GRCh38	https://www.encodeproject.org/files/ENCFF492MAI/@@download/ENCFF492MAI.bigBed	ENCODE
ENCFF852RYR	Histone ChIP-seq	osteoblast	H3K9me3-human	GRCh38	https://www.encodeproject.org/files/ENCFF852RYR/@@download/ENCFF852RYR.bigBed	ENCODE
ENCFF339LVM	TF ChIP-seq	K562	SMC3-human	GRCh38	https://www.encodeproject.org/files/ENCFF339LVM/@@download/ENCFF339LVM.bigBed	ENCODE
ENCFF571IVQ	TF ChIP-seq	GM12878	CUX1-human	GRCh38	https://www.encodeproject.org/files/ENCFF571IVQ/@@download/ENCFF571IVQ.bigBed	ENCODE
ENCFF649DVU	TF ChIP-seq	GM12878	CHD2-human	GRCh38	https://www.encodeproject.org/files/ENCFF649DVU/@@download/ENCFF649DVU.bigBed	ENCODE
ENCFF786TPA	TF ChIP-seq	liver	CTCF-human	GRCh38	https://www.encodeproject.org/files/ENCFF786TPA/@@download/ENCFF786TPA.bigBed	ENCODE
ENCFF455UCR	TF ChIP-seq	IMR-90	CHD1-human	GRCh38	https://www.encodeproject.org/files/ENCFF455UCR/@@download/ENCFF455UCR.bigBed	ENCODE
ENCFF388XTZ	TF ChIP-seq	K562	HCFC1-human	GRCh38	https://www.encodeproject.org/files/ENCFF388XTZ/@@download/ENCFF388XTZ.bigBed	ENCODE
ENCFF057SVP	TF ChIP-seq	GM12878	SIN3A-human	GRCh38	https://www.encodeproject.org/files/ENCFF057SVP/@@download/ENCFF057SVP.bigBed	ENCODE
ENCFF706RRL	TF ChIP-seq	K562	POLR2AphosphoS2-human	GRCh38	https://www.encodeproject.org/files/ENCFF706RRL/@@download/ENCFF706RRL.bigBed	ENCODE
ENCFF734LGZ	TF ChIP-seq	GM12878	MAX-human	GRCh38	https://www.encodeproject.org/files/ENCFF734LGZ/@@download/ENCFF734LGZ.bigBed	ENCODE
ENCFF914HDZ	TF ChIP-seq	H1	CHD1-human	GRCh38	https://www.encodeproject.org/files/ENCFF914HDZ/@@download/ENCFF914HDZ.bigBed	ENCODE
ENCFF060CSI	TF ChIP-seq	IMR-90	CEBPB-human	GRCh38	https://www.encodeproject.org/files/ENCFF060CSI/@@download/ENCFF060CSI.bigBed	ENCODE
ENCFF162OFN	TF ChIP-seq	HepG2	CHD2-human	GRCh38	https://www.encodeproject.org/files/ENCFF162OFN/@@download/ENCFF162OFN.bigBed	ENCODE
ENCFF028JHS	TF ChIP-seq	K562	ZNF384-human	GRCh38	https://www.encodeproject.org/files/ENCFF028JHS/@@download/ENCFF028JHS.bigBed	ENCODE
ENCFF990YRE	TF ChIP-seq	HepG2	POLR2AphosphoS2-human	GRCh38	https://www.encodeproject.org/files/ENCFF990YRE/@@download/ENCFF990YRE.bigBed	ENCODE
ENCFF059CYV	TF ChIP-seq	K562	ELK1-human	GRCh38	https://www.encodeproject.org/files/ENCFF059CYV/@@download/ENCFF059CYV.bigBed	ENCODE
ENCFF664TXD	TF ChIP-seq	IMR-90	MAFK-human	GRCh38	https://www.encodeproject.org/files/ENCFF664TXD/@@download/ENCFF664TXD.bigBed	ENCODE
ENCFF210LQE	TF ChIP-seq	GM12878	TBL1XR1-human	GRCh38	https://www.encodeproject.org/files/ENCFF210LQE/@@download/ENCFF210LQE.bigBed	ENCODE
ENCFF345ZAR	TF ChIP-seq	K562	MYC-human	GRCh38	https://www.encodeproject.org/files/ENCFF345ZAR/@@download/ENCFF345ZAR.bigBed	ENCODE
ENCFF882PYV	TF ChIP-seq	HepG2	JUND-human	GRCh38	https://www.encodeproject.org/files/ENCFF882PYV/@@download/ENCFF882PYV.bigBed	ENCODE
ENCFF732MSI	TF ChIP-seq	H1	CHD2-human	GRCh38	https://www.encodeproject.org/files/ENCFF732MSI/@@download/ENCFF732MSI.bigBed	ENCODE
ENCFF215JOQ	TF ChIP-seq	HepG2	SMC3-human	GRCh38	https://www.encodeproject.org/files/ENCFF215JOQ/@@download/ENCFF215JOQ.bigBed	ENCODE
ENCFF985NRC	TF ChIP-seq	K562	RCOR1-human	GRCh38	https://www.encodeproject.org/files/ENCFF985NRC/@@download/ENCFF985NRC.bigBed	ENCODE
ENCFF094WXD	TF ChIP-seq	HepG2	JUN-human	GRCh38	https://www.encodeproject.org/files/ENCFF094WXD/@@download/ENCFF094WXD.bigBed	ENCODE
ENCFF413VIZ	TF ChIP-seq	K562	MAFF-human	GRCh38	https://www.encodeproject.org/files/ENCFF413VIZ/@@download/ENCFF413VIZ.bigBed	ENCODE
ENCFF866LXU	TF ChIP-seq	IMR-90	RAD21-human	GRCh38	https://www.encodeproject.org/files/ENCFF866LXU/@@download/ENCFF866LXU.bigBed	ENCODE
ENCFF980ZNY	TF ChIP-seq	HeLa-S3	TBP-human	GRCh38	https://www.encodeproject.org/files/ENCFF980ZNY/@@download/ENCFF980ZNY.bigBed	ENCODE
ENCFF093NZJ	TF ChIP-seq	GM12878	MAZ-human	GRCh38	https://www.encodeproject.org/files/ENCFF093NZJ/@@download/ENCFF093NZJ.bigBed	ENCODE
ENCFF901UYM	TF ChIP-seq	K562	TBP-human	GRCh38	https://www.encodeproject.org/files/ENCFF901UYM/@@download/ENCFF901UYM.bigBed	ENCODE
ENCFF531TOE	TF ChIP-seq	HepG2	MAFF-human	GRCh38	https://www.encodeproject.org/files/ENCFF531TOE/@@download/ENCFF531TOE.bigBed	ENCODE
ENCFF850IXF	TF ChIP-seq	HepG2	TBP-human	GRCh38	https://www.encodeproject.org/files/ENCFF850IXF/@@download/ENCFF850IXF.bigBed	ENCODE
ENCFF258KMM	TF ChIP-seq	HepG2	RFX5-human	GRCh38	https://www.encodeproject.org/files/ENCFF258KMM/@@download/ENCFF258KMM.bigBed	ENCODE
ENCFF845VPO	TF ChIP-seq	K562	ZNF143-human	GRCh38	https://www.encodeproject.org/files/ENCFF845VPO/@@download/ENCFF845VPO.bigBed	ENCODE
ENCFF682OPL	TF ChIP-seq	HepG2	BRCA1-human	GRCh38	https://www.encodeproject.org/files/ENCFF682OPL/@@download/ENCFF682OPL.bigBed	ENCODE
ENCFF375WCQ	TF ChIP-seq	GM12878	RFX5-human	GRCh38	https://www.encodeproject.org/files/ENCFF375WCQ/@@download/ENCFF375WCQ.bigBed	ENCODE
ENCFF324GPO	TF ChIP-seq	HepG2	ARID3A-human	GRCh38	https://www.encodeproject.org/files/ENCFF324GPO/@@download/ENCFF324GPO.bigBed	ENCODE
ENCFF002MRQ	TF ChIP-seq	H1	BRCA1-human	GRCh38	https://www.encodeproject.org/files/ENCFF002MRQ/@@download/ENCFF002MRQ.bigBed	ENCODE
ENCFF361WTS	Histone ChIP-seq	K562	H3K9me3-human	GRCh38	https://www.encodeproject.org/files/ENCFF361WTS/@@download/ENCFF361WTS.bigBed	ENCODE
ENCFF203NIP	Histone ChIP-seq	endothelial cell of umbilical vein	H3K9me3-human	GRCh38	https://www.encodeproject.org/files/ENCFF203NIP/@@download/ENCFF203NIP.bigBed	ENCODE
ENCFF011NUM	Histone ChIP-seq	IMR-90	H4K91ac-human	GRCh38	https://www.encodeproject.org/files/ENCFF011NUM/@@download/ENCFF011NUM.bigBed	ENCODE
ENCFF457VYF	Histone ChIP-seq	astrocyte	H3K27ac-human	GRCh38	https://www.encodeproject.org/files/ENCFF457VYF/@@download/ENCFF457VYF.bigBed	ENCODE
ENCFF741CQV	Histone ChIP-seq	mammary epithelial cell	H3K4me2-human	GRCh38	https://www.encodeproject.org/files/ENCFF741CQV/@@download/ENCFF741CQV.bigBed	ENCODE
ENCFF628GOW	Histone ChIP-seq	astrocyte	H4K20me1-human	GRCh38	https://www.encodeproject.org/files/ENCFF628GOW/@@download/ENCFF628GOW.bigBed	ENCODE
ENCFF674SQA	Histone ChIP-seq	IMR-90	H3K23ac-human	GRCh38	https://www.encodeproject.org/files/ENCFF674SQA/@@download/ENCFF674SQA.bigBed	ENCODE
ENCFF535TPI	Histone ChIP-seq	IMR-90	H2BK120ac-human	GRCh38	https://www.encodeproject.org/files/ENCFF535TPI/@@download/ENCFF535TPI.bigBed	ENCODE
ENCFF715KHB	Histone ChIP-seq	H1	H2BK120ac-human	GRCh38	https://www.encodeproject.org/files/ENCFF715KHB/@@download/ENCFF715KHB.bigBed	ENCODE
ENCFF753MLW	Histone ChIP-seq	IMR-90	H3K14ac-human	GRCh38	https://www.encodeproject.org/files/ENCFF753MLW/@@download/ENCFF753MLW.bigBed	ENCODE
ENCFF875OQK	Histone ChIP-seq	IMR-90	H2AK5ac-human	GRCh38	https://www.encodeproject.org/files/ENCFF875OQK/@@download/ENCFF875OQK.bigBed	ENCODE
ENCFF816DQF	Histone ChIP-seq	IMR-90	H4K8ac-human	GRCh38	https://www.encodeproject.org/files/ENCFF816DQF/@@download/ENCFF816DQF.bigBed	ENCODE
ENCFF220NIX	Histone ChIP-seq	IMR-90	H2BK12ac-human	GRCh38	https://www.encodeproject.org/files/ENCFF220NIX/@@download/ENCFF220NIX.bigBed	ENCODE
ENCFF239LOH	Histone ChIP-seq	CD14-positive monocyte	H3K27ac-human	GRCh38	https://www.encodeproject.org/files/ENCFF239LOH/@@download/ENCFF239LOH.bigBed	ENCODE
ENCFF029FMQ	Histone ChIP-seq	IMR-90	H3K4ac-human	GRCh38	https://www.encodeproject.org/files/ENCFF029FMQ/@@download/ENCFF029FMQ.bigBed	ENCODE
ENCFF008FJE	Histone ChIP-seq	IMR-90	H2BK15ac-human	GRCh38	https://www.encodeproject.org/files/ENCFF008FJE/@@download/ENCFF008FJE.bigBed	ENCODE
ENCFF948LWD	Histone ChIP-seq	HepG2	H3K4me2-human	GRCh38	https://www.encodeproject.org/files/ENCFF948LWD/@@download/ENCFF948LWD.bigBed	ENCODE
ENCFF110UEM	Histone ChIP-seq	mammary epithelial cell	H2AFZ-human	GRCh38	https://www.encodeproject.org/files/ENCFF110UEM/@@download/ENCFF110UEM.bigBed	ENCODE
ENCFF120JMY	Histone ChIP-seq	K562	H2AFZ-human	GRCh38	https://www.encodeproject.org/files/ENCFF120JMY/@@download/ENCFF120JMY.bigBed	ENCODE
ENCFF577SQQ	Histone ChIP-seq	endothelial cell of umbilical vein	H2AFZ-human	GRCh38	https://www.encodeproject.org/files/ENCFF577SQQ/@@download/ENCFF577SQQ.bigBed	ENCODE
ENCFF296JDB	TF ChIP-seq	A549	CEBPB-human	GRCh38	https://www.encodeproject.org/files/ENCFF296JDB/@@download/ENCFF296JDB.bigBed	ENCODE
ENCFF689ZMU	Histone ChIP-seq	mesendoderm	H3K18ac-human	GRCh38	https://www.encodeproject.org/files/ENCFF689ZMU/@@download/ENCFF689ZMU.bigBed	ENCODE
ENCFF622YEC	Histone ChIP-seq	PC-3	H4K20me1-human	GRCh38	https://www.encodeproject.org/files/ENCFF622YEC/@@download/ENCFF622YEC.bigBed	ENCODE
ENCFF605GTT	Histone ChIP-seq	H9	H3K23ac-human	GRCh38	https://www.encodeproject.org/files/ENCFF605GTT/@@download/ENCFF605GTT.bigBed	ENCODE
ENCFF653USB	Histone ChIP-seq	H9	H2AK5ac-human	GRCh38	https://www.encodeproject.org/files/ENCFF653USB/@@download/ENCFF653USB.bigBed	ENCODE
ENCFF714UCR	Histone ChIP-seq	H9	H4K8ac-human	GRCh38	https://www.encodeproject.org/files/ENCFF714UCR/@@download/ENCFF714UCR.bigBed	ENCODE
ENCFF280ZKH	Histone ChIP-seq	H9	H2BK12ac-human	GRCh38	https://www.encodeproject.org/files/ENCFF280ZKH/@@download/ENCFF280ZKH.bigBed	ENCODE
ENCFF329PWB	Histone ChIP-seq	H9	H2BK5ac-human	GRCh38	https://www.encodeproject.org/files/ENCFF329PWB/@@download/ENCFF329PWB.bigBed	ENCODE
ENCFF034VAF	Histone ChIP-seq	H9	H3K27ac-human	GRCh38	https://www.encodeproject.org/files/ENCFF034VAF/@@download/ENCFF034VAF.bigBed	ENCODE
ENCFF157NHH	TF ChIP-seq	K562	E4F1-human	GRCh38	https://www.encodeproject.org/files/ENCFF157NHH/@@download/ENCFF157NHH.bigBed	ENCODE
ENCFF145PDQ	TF ChIP-seq	K562	NFRKB-human	GRCh38	https://www.encodeproject.org/files/ENCFF145PDQ/@@download/ENCFF145PDQ.bigBed	ENCODE
ENCFF316AYA	TF ChIP-seq	K562	E2F8-human	GRCh38	https://www.encodeproject.org/files/ENCFF316AYA/@@download/ENCFF316AYA.bigBed	ENCODE
ENCFF573UDX	Histone ChIP-seq	smooth muscle cell	H3K27me3-human	GRCh38	https://www.encodeproject.org/files/ENCFF573UDX/@@download/ENCFF573UDX.bigBed	ENCODE
ENCFF083RWL	Histone ChIP-seq	GM23248	H3K36me3-human	GRCh38	https://www.encodeproject.org/files/ENCFF083RWL/@@download/ENCFF083RWL.bigBed	ENCODE
ENCFF218CKD	TF ChIP-seq	GM12878	ATF7-human	GRCh38	https://www.encodeproject.org/files/ENCFF218CKD/@@download/ENCFF218CKD.bigBed	ENCODE
ENCFF911YYM	TF ChIP-seq	K562	ATF2-human	GRCh38	https://www.encodeproject.org/files/ENCFF911YYM/@@download/ENCFF911YYM.bigBed	ENCODE
ENCFF502WVK	Histone ChIP-seq	smooth muscle cell	H3K27ac-human	GRCh38	https://www.encodeproject.org/files/ENCFF502WVK/@@download/ENCFF502WVK.bigBed	ENCODE
ENCFF052ZTO	Histone ChIP-seq	smooth muscle cell	H3K79me2-human	GRCh38	https://www.encodeproject.org/files/ENCFF052ZTO/@@download/ENCFF052ZTO.bigBed	ENCODE
ENCFF295FVL	TF ChIP-seq	K562	SP1-human	GRCh38	https://www.encodeproject.org/files/ENCFF295FVL/@@download/ENCFF295FVL.bigBed	ENCODE
ENCFF807MGO	TF ChIP-seq	K562	FOXK2-human	GRCh38	https://www.encodeproject.org/files/ENCFF807MGO/@@download/ENCFF807MGO.bigBed	ENCODE
ENCFF062UXM	TF ChIP-seq	K562	NBN-human	GRCh38	https://www.encodeproject.org/files/ENCFF062UXM/@@download/ENCFF062UXM.bigBed	ENCODE
ENCFF592XVV	Histone ChIP-seq	PC-9	H3F3A-human	GRCh38	https://www.encodeproject.org/files/ENCFF592XVV/@@download/ENCFF592XVV.bigBed	ENCODE
ENCFF349VGO	TF ChIP-seq	MCF-7	ATF7-human	GRCh38	https://www.encodeproject.org/files/ENCFF349VGO/@@download/ENCFF349VGO.bigBed	ENCODE
ENCFF511WBU	TF ChIP-seq	liver	REST-human	GRCh38	https://www.encodeproject.org/files/ENCFF511WBU/@@download/ENCFF511WBU.bigBed	ENCODE
ENCFF561KAW	TF ChIP-seq	GM23338	CTCF-human	GRCh38	https://www.encodeproject.org/files/ENCFF561KAW/@@download/ENCFF561KAW.bigBed	ENCODE
ENCFF998TMP	Histone ChIP-seq	smooth muscle cell	H2AFZ-human	GRCh38	https://www.encodeproject.org/files/ENCFF998TMP/@@download/ENCFF998TMP.bigBed	ENCODE
ENCFF145CKY	TF ChIP-seq	GM12878	GABPA-human	GRCh38	https://www.encodeproject.org/files/ENCFF145CKY/@@download/ENCFF145CKY.bigBed	ENCODE
ENCFF843WMB	TF ChIP-seq	K562	POLR2A-human	GRCh38	https://www.encodeproject.org/files/ENCFF843WMB/@@download/ENCFF843WMB.bigBed	ENCODE
ENCFF380KNJ	Histone ChIP-seq	mesenchymal stem cell	H3K9me3-human	GRCh38	https://www.encodeproject.org/files/ENCFF380KNJ/@@download/ENCFF380KNJ.bigBed	ENCODE
ENCFF711WZW	TF ChIP-seq	K562	ETS1-human	GRCh38	https://www.encodeproject.org/files/ENCFF711WZW/@@download/ENCFF711WZW.bigBed	ENCODE
ENCFF657DXR	Histone ChIP-seq	myotube	H3K9ac-human	GRCh38	https://www.encodeproject.org/files/ENCFF657DXR/@@download/ENCFF657DXR.bigBed	ENCODE
ENCFF207AVV	TF ChIP-seq	H1	ATF3-human	GRCh38	https://www.encodeproject.org/files/ENCFF207AVV/@@download/ENCFF207AVV.bigBed	ENCODE
ENCFF277KGF	TF ChIP-seq	H1	TCF12-human	GRCh38	https://www.encodeproject.org/files/ENCFF277KGF/@@download/ENCFF277KGF.bigBed	ENCODE
ENCFF789FRX	TF ChIP-seq	HeLa-S3	REST-human	GRCh38	https://www.encodeproject.org/files/ENCFF789FRX/@@download/ENCFF789FRX.bigBed	ENCODE
ENCFF309YQG	Histone ChIP-seq	myotube	H3K4me3-human	GRCh38	https://www.encodeproject.org/files/ENCFF309YQG/@@download/ENCFF309YQG.bigBed	ENCODE
ENCFF599XJI	TF ChIP-seq	HeLa-S3	TAF1-human	GRCh38	https://www.encodeproject.org/files/ENCFF599XJI/@@download/ENCFF599XJI.bigBed	ENCODE
ENCFF419MUG	Histone ChIP-seq	myotube	H3K4me2-human	GRCh38	https://www.encodeproject.org/files/ENCFF419MUG/@@download/ENCFF419MUG.bigBed	ENCODE
ENCFF382TDG	TF ChIP-seq	GM12878	REST-human	GRCh38	https://www.encodeproject.org/files/ENCFF382TDG/@@download/ENCFF382TDG.bigBed	ENCODE
ENCFF740NNN	TF ChIP-seq	HepG2	RXRA-human	GRCh38	https://www.encodeproject.org/files/ENCFF740NNN/@@download/ENCFF740NNN.bigBed	ENCODE
ENCFF769MSF	Histone ChIP-seq	Karpas-422	H3K4me2-human	GRCh38	https://www.encodeproject.org/files/ENCFF769MSF/@@download/ENCFF769MSF.bigBed	ENCODE
ENCFF501FMD	TF ChIP-seq	HepG2	BHLHE40-human	GRCh38	https://www.encodeproject.org/files/ENCFF501FMD/@@download/ENCFF501FMD.bigBed	ENCODE
ENCFF656MNI	TF ChIP-seq	HepG2	GTF2F1-human	GRCh38	https://www.encodeproject.org/files/ENCFF656MNI/@@download/ENCFF656MNI.bigBed	ENCODE
ENCFF799LSD	TF ChIP-seq	H1	SIX5-human	GRCh38	https://www.encodeproject.org/files/ENCFF799LSD/@@download/ENCFF799LSD.bigBed	ENCODE
ENCFF428XNY	Histone ChIP-seq	myotube	H2AFZ-human	GRCh38	https://www.encodeproject.org/files/ENCFF428XNY/@@download/ENCFF428XNY.bigBed	ENCODE
ENCFF397GOK	TF ChIP-seq	H1	YY1-human	GRCh38	https://www.encodeproject.org/files/ENCFF397GOK/@@download/ENCFF397GOK.bigBed	ENCODE
ENCFF548LOH	TF ChIP-seq	IMR-90	NFE2L2-human	GRCh38	https://www.encodeproject.org/files/ENCFF548LOH/@@download/ENCFF548LOH.bigBed	ENCODE
ENCFF560KGH	TF ChIP-seq	GM12878	YY1-human	GRCh38	https://www.encodeproject.org/files/ENCFF560KGH/@@download/ENCFF560KGH.bigBed	ENCODE
ENCFF008OHH	Histone ChIP-seq	HeLa-S3	H3K9ac-human	GRCh38	https://www.encodeproject.org/files/ENCFF008OHH/@@download/ENCFF008OHH.bigBed	ENCODE
ENCFF977WLL	TF ChIP-seq	GM12878	POLR2A-human	GRCh38	https://www.encodeproject.org/files/ENCFF977WLL/@@download/ENCFF977WLL.bigBed	ENCODE
ENCFF824BVI	TF ChIP-seq	H1	TAF1-human	GRCh38	https://www.encodeproject.org/files/ENCFF824BVI/@@download/ENCFF824BVI.bigBed	ENCODE
ENCFF122VJF	Histone ChIP-seq	OCI-LY7	H3K4me2-human	GRCh38	https://www.encodeproject.org/files/ENCFF122VJF/@@download/ENCFF122VJF.bigBed	ENCODE
ENCFF887YWN	TF ChIP-seq	HepG2	TAF1-human	GRCh38	https://www.encodeproject.org/files/ENCFF887YWN/@@download/ENCFF887YWN.bigBed	ENCODE
ENCFF737COK	TF ChIP-seq	H1	POLR2A-human	GRCh38	https://www.encodeproject.org/files/ENCFF737COK/@@download/ENCFF737COK.bigBed	ENCODE
ENCFF525ZKB	TF ChIP-seq	GM12878	TCF12-human	GRCh38	https://www.encodeproject.org/files/ENCFF525ZKB/@@download/ENCFF525ZKB.bigBed	ENCODE
ENCFF660PHD	Histone ChIP-seq	trophoblast cell	H3K18ac-human	GRCh38	https://www.encodeproject.org/files/ENCFF660PHD/@@download/ENCFF660PHD.bigBed	ENCODE
ENCFF582NMS	TF ChIP-seq	IMR-90	BHLHE40-human	GRCh38	https://www.encodeproject.org/files/ENCFF582NMS/@@download/ENCFF582NMS.bigBed	ENCODE
ENCFF801JRP	TF ChIP-seq	IMR-90	USF2-human	GRCh38	https://www.encodeproject.org/files/ENCFF801JRP/@@download/ENCFF801JRP.bigBed	ENCODE
ENCFF196XXN	TF ChIP-seq	PC-3	CTCF-human	GRCh38	https://www.encodeproject.org/files/ENCFF196XXN/@@download/ENCFF196XXN.bigBed	ENCODE
ENCFF126HQI	TF ChIP-seq	A549	JUN-human	GRCh38	https://www.encodeproject.org/files/ENCFF126HQI/@@download/ENCFF126HQI.bigBed	ENCODE
ENCFF446YIC	Histone ChIP-seq	H1	H3K4me2-human	GRCh38	https://www.encodeproject.org/files/ENCFF446YIC/@@download/ENCFF446YIC.bigBed	ENCODE
ENCFF929RLO	Histone ChIP-seq	endothelial cell of umbilical vein	H3K27ac-human	GRCh38	https://www.encodeproject.org/files/ENCFF929RLO/@@download/ENCFF929RLO.bigBed	ENCODE
ENCFF820IQP	Histone ChIP-seq	A549	H3K4me3-human	GRCh38	https://www.encodeproject.org/files/ENCFF820IQP/@@download/ENCFF820IQP.bigBed	ENCODE
ENCFF395NLG	Histone ChIP-seq	IMR-90	H3K4me2-human	GRCh38	https://www.encodeproject.org/files/ENCFF395NLG/@@download/ENCFF395NLG.bigBed	ENCODE
ENCFF055PUJ	TF ChIP-seq	endothelial cell of umbilical vein	POLR2A-human	GRCh38	https://www.encodeproject.org/files/ENCFF055PUJ/@@download/ENCFF055PUJ.bigBed	ENCODE
ENCFF153PFV	TF ChIP-seq	IMR-90	RCOR1-human	GRCh38	https://www.encodeproject.org/files/ENCFF153PFV/@@download/ENCFF153PFV.bigBed	ENCODE
ENCFF874VBP	TF ChIP-seq	GM12878	ESRRA-human	GRCh38	https://www.encodeproject.org/files/ENCFF874VBP/@@download/ENCFF874VBP.bigBed	ENCODE
ENCFF079FWO	TF ChIP-seq	IMR-90	CTCF-human	GRCh38	https://www.encodeproject.org/files/ENCFF079FWO/@@download/ENCFF079FWO.bigBed	ENCODE
ENCFF364LMD	TF ChIP-seq	K562	RFX5-human	GRCh38	https://www.encodeproject.org/files/ENCFF364LMD/@@download/ENCFF364LMD.bigBed	ENCODE
ENCFF234INN	TF ChIP-seq	H1	NRF1-human	GRCh38	https://www.encodeproject.org/files/ENCFF234INN/@@download/ENCFF234INN.bigBed	ENCODE
ENCFF737JRI	TF ChIP-seq	H1	MAFK-human	GRCh38	https://www.encodeproject.org/files/ENCFF737JRI/@@download/ENCFF737JRI.bigBed	ENCODE
ENCFF182LIP	TF ChIP-seq	H1	MYC-human	GRCh38	https://www.encodeproject.org/files/ENCFF182LIP/@@download/ENCFF182LIP.bigBed	ENCODE
ENCFF719XRQ	TF ChIP-seq	H1	JUN-human	GRCh38	https://www.encodeproject.org/files/ENCFF719XRQ/@@download/ENCFF719XRQ.bigBed	ENCODE
ENCFF500DRR	TF ChIP-seq	GM12878	NRF1-human	GRCh38	https://www.encodeproject.org/files/ENCFF500DRR/@@download/ENCFF500DRR.bigBed	ENCODE
ENCFF412QKS	Histone ChIP-seq	astrocyte	H3K4me3-human	GRCh38	https://www.encodeproject.org/files/ENCFF412QKS/@@download/ENCFF412QKS.bigBed	ENCODE
ENCFF454HIL	Histone ChIP-seq	astrocyte	H3K9me3-human	GRCh38	https://www.encodeproject.org/files/ENCFF454HIL/@@download/ENCFF454HIL.bigBed	ENCODE
ENCFF738FCE	Histone ChIP-seq	osteoblast	H3K4me3-human	GRCh38	https://www.encodeproject.org/files/ENCFF738FCE/@@download/ENCFF738FCE.bigBed	ENCODE
ENCFF314YOA	Histone ChIP-seq	H1	H3K9ac-human	GRCh38	https://www.encodeproject.org/files/ENCFF314YOA/@@download/ENCFF314YOA.bigBed	ENCODE
ENCFF129YID	Histone ChIP-seq	HepG2	H3K9ac-human	GRCh38	https://www.encodeproject.org/files/ENCFF129YID/@@download/ENCFF129YID.bigBed	ENCODE
ENCFF613TKS	Histone ChIP-seq	trophoblast cell	H3K4me3-human	GRCh38	https://www.encodeproject.org/files/ENCFF613TKS/@@download/ENCFF613TKS.bigBed	ENCODE
ENCFF875ZJG	TF ChIP-seq	K562	BCLAF1-human	GRCh38	https://www.encodeproject.org/files/ENCFF875ZJG/@@download/ENCFF875ZJG.bigBed	ENCODE
ENCFF512EMG	Histone ChIP-seq	MM.1S	H3K9me2-human	GRCh38	https://www.encodeproject.org/files/ENCFF512EMG/@@download/ENCFF512EMG.bigBed	ENCODE
ENCFF340KMA	TF ChIP-seq	K562	ZFX-human	GRCh38	https://www.encodeproject.org/files/ENCFF340KMA/@@download/ENCFF340KMA.bigBed	ENCODE
ENCFF961KUU	TF ChIP-seq	K562	USF2-human	GRCh38	https://www.encodeproject.org/files/ENCFF961KUU/@@download/ENCFF961KUU.bigBed	ENCODE
ENCFF850CVV	TF ChIP-seq	MCF-7	GABPA-human	GRCh38	https://www.encodeproject.org/files/ENCFF850CVV/@@download/ENCFF850CVV.bigBed	ENCODE
ENCFF209LZU	TF ChIP-seq	HepG2	GABPA-human	GRCh38	https://www.encodeproject.org/files/ENCFF209LZU/@@download/ENCFF209LZU.bigBed	ENCODE
ENCFF852FBR	Histone ChIP-seq	PC-9	H3K27me3-human	GRCh38	https://www.encodeproject.org/files/ENCFF852FBR/@@download/ENCFF852FBR.bigBed	ENCODE
ENCFF691FVW	Histone ChIP-seq	PC-9	H3K79me2-human	GRCh38	https://www.encodeproject.org/files/ENCFF691FVW/@@download/ENCFF691FVW.bigBed	ENCODE
ENCFF006RGG	Histone ChIP-seq	PC-9	H3K36me3-human	GRCh38	https://www.encodeproject.org/files/ENCFF006RGG/@@download/ENCFF006RGG.bigBed	ENCODE
ENCFF046BXB	Histone ChIP-seq	GM23338	H3F3A-human	GRCh38	https://www.encodeproject.org/files/ENCFF046BXB/@@download/ENCFF046BXB.bigBed	ENCODE
ENCFF481OZT	Histone ChIP-seq	PC-3	H3K36me3-human	GRCh38	https://www.encodeproject.org/files/ENCFF481OZT/@@download/ENCFF481OZT.bigBed	ENCODE
ENCFF800EJL	TF ChIP-seq	K562	UBTF-human	GRCh38	https://www.encodeproject.org/files/ENCFF800EJL/@@download/ENCFF800EJL.bigBed	ENCODE
ENCFF610OPL	TF ChIP-seq	GM12878	E2F8-human	GRCh38	https://www.encodeproject.org/files/ENCFF610OPL/@@download/ENCFF610OPL.bigBed	ENCODE
ENCFF351BQL	TF ChIP-seq	MCF-7	RAD51-human	GRCh38	https://www.encodeproject.org/files/ENCFF351BQL/@@download/ENCFF351BQL.bigBed	ENCODE
ENCFF043FLB	TF ChIP-seq	K562	NR2F1-human	GRCh38	https://www.encodeproject.org/files/ENCFF043FLB/@@download/ENCFF043FLB.bigBed	ENCODE
ENCFF265GOV	TF ChIP-seq	GM12878	GATAD2B-human	GRCh38	https://www.encodeproject.org/files/ENCFF265GOV/@@download/ENCFF265GOV.bigBed	ENCODE
ENCFF706RST	TF ChIP-seq	GM12878	MTA2-human	GRCh38	https://www.encodeproject.org/files/ENCFF706RST/@@download/ENCFF706RST.bigBed	ENCODE
ENCFF995RFJ	TF ChIP-seq	GM12878	ARNT-human	GRCh38	https://www.encodeproject.org/files/ENCFF995RFJ/@@download/ENCFF995RFJ.bigBed	ENCODE
ENCFF079RIG	TF ChIP-seq	GM12878	ARID3A-human	GRCh38	https://www.encodeproject.org/files/ENCFF079RIG/@@download/ENCFF079RIG.bigBed	ENCODE
ENCFF863FRP	TF ChIP-seq	HepG2	NRF1-human	GRCh38	https://www.encodeproject.org/files/ENCFF863FRP/@@download/ENCFF863FRP.bigBed	ENCODE
ENCFF173VYS	Histone ChIP-seq	mesendoderm	H2BK15ac-human	GRCh38	https://www.encodeproject.org/files/ENCFF173VYS/@@download/ENCFF173VYS.bigBed	ENCODE
ENCFF389WYK	Histone ChIP-seq	hepatocyte	H3K9ac-human	GRCh38	https://www.encodeproject.org/files/ENCFF389WYK/@@download/ENCFF389WYK.bigBed	ENCODE
ENCFF782FZC	TF ChIP-seq	K562	ESRRA-human	GRCh38	https://www.encodeproject.org/files/ENCFF782FZC/@@download/ENCFF782FZC.bigBed	ENCODE
ENCFF876KHP	TF ChIP-seq	GM23248	EZH2phosphoT487-human	GRCh38	https://www.encodeproject.org/files/ENCFF876KHP/@@download/ENCFF876KHP.bigBed	ENCODE
ENCFF936MTN	TF ChIP-seq	A549	EHMT2-human	GRCh38	https://www.encodeproject.org/files/ENCFF936MTN/@@download/ENCFF936MTN.bigBed	ENCODE
ENCFF589ALX	TF ChIP-seq	MCF-7	JUN-human	GRCh38	https://www.encodeproject.org/files/ENCFF589ALX/@@download/ENCFF589ALX.bigBed	ENCODE
ENCFF927TJR	TF ChIP-seq	HCT116	CTCF-human	GRCh38	https://www.encodeproject.org/files/ENCFF927TJR/@@download/ENCFF927TJR.bigBed	ENCODE
ENCFF337ZPN	TF ChIP-seq	HeLa-S3	UBTF-human	GRCh38	https://www.encodeproject.org/files/ENCFF337ZPN/@@download/ENCFF337ZPN.bigBed	ENCODE
ENCFF962GIJ	TF ChIP-seq	K562	EGR1-human	GRCh38	https://www.encodeproject.org/files/ENCFF962GIJ/@@download/ENCFF962GIJ.bigBed	ENCODE
ENCFF022HRD	Histone ChIP-seq	neuronal stem cell	H3K9me3-human	GRCh38	https://www.encodeproject.org/files/ENCFF022HRD/@@download/ENCFF022HRD.bigBed	ENCODE
ENCFF404FQO	TF ChIP-seq	K562	POLR2AphosphoS5-human	GRCh38	https://www.encodeproject.org/files/ENCFF404FQO/@@download/ENCFF404FQO.bigBed	ENCODE
ENCFF736JWR	TF ChIP-seq	H1	RXRA-human	GRCh38	https://www.encodeproject.org/files/ENCFF736JWR/@@download/ENCFF736JWR.bigBed	ENCODE
ENCFF885SKI	Histone ChIP-seq	trophoblast cell	H2BK5ac-human	GRCh38	https://www.encodeproject.org/files/ENCFF885SKI/@@download/ENCFF885SKI.bigBed	ENCODE
ENCFF569YXF	TF ChIP-seq	HepG2	ZBTB33-human	GRCh38	https://www.encodeproject.org/files/ENCFF569YXF/@@download/ENCFF569YXF.bigBed	ENCODE
ENCFF664JCZ	TF ChIP-seq	HepG2	POLR2A-human	GRCh38	https://www.encodeproject.org/files/ENCFF664JCZ/@@download/ENCFF664JCZ.bigBed	ENCODE
ENCFF867VSB	TF ChIP-seq	GM12878	RAD21-human	GRCh38	https://www.encodeproject.org/files/ENCFF867VSB/@@download/ENCFF867VSB.bigBed	ENCODE
ENCFF520IPU	TF ChIP-seq	HepG2	YY1-human	GRCh38	https://www.encodeproject.org/files/ENCFF520IPU/@@download/ENCFF520IPU.bigBed	ENCODE
ENCFF133HHH	TF ChIP-seq	HepG2	TCF12-human	GRCh38	https://www.encodeproject.org/files/ENCFF133HHH/@@download/ENCFF133HHH.bigBed	ENCODE
ENCFF863SSI	TF ChIP-seq	GM12878	SIX5-human	GRCh38	https://www.encodeproject.org/files/ENCFF863SSI/@@download/ENCFF863SSI.bigBed	ENCODE
ENCFF639LWO	TF ChIP-seq	HepG2	CEBPB-human	GRCh38	https://www.encodeproject.org/files/ENCFF639LWO/@@download/ENCFF639LWO.bigBed	ENCODE
ENCFF844WQC	TF ChIP-seq	K562	NONO-human	GRCh38	https://www.encodeproject.org/files/ENCFF844WQC/@@download/ENCFF844WQC.bigBed	ENCODE
ENCFF552IUC	Histone ChIP-seq	IMR-90	H2AFZ-human	GRCh38	https://www.encodeproject.org/files/ENCFF552IUC/@@download/ENCFF552IUC.bigBed	ENCODE
ENCFF361NBC	TF ChIP-seq	HCT116	POLR2AphosphoS5-human	GRCh38	https://www.encodeproject.org/files/ENCFF361NBC/@@download/ENCFF361NBC.bigBed	ENCODE
ENCFF502PQB	TF ChIP-seq	HeLa-S3	CTCF-human	GRCh38	https://www.encodeproject.org/files/ENCFF502PQB/@@download/ENCFF502PQB.bigBed	ENCODE
ENCFF933SQZ	Histone ChIP-seq	trophoblast cell	H4K8ac-human	GRCh38	https://www.encodeproject.org/files/ENCFF933SQZ/@@download/ENCFF933SQZ.bigBed	ENCODE
ENCFF937HAA	Histone ChIP-seq	osteoblast	H3K27ac-human	GRCh38	https://www.encodeproject.org/files/ENCFF937HAA/@@download/ENCFF937HAA.bigBed	ENCODE
ENCFF094ESI	Histone ChIP-seq	HeLa-S3	H3K4me2-human	GRCh38	https://www.encodeproject.org/files/ENCFF094ESI/@@download/ENCFF094ESI.bigBed	ENCODE
ENCFF753WNT	TF ChIP-seq	HepG2	ATF3-human	GRCh38	https://www.encodeproject.org/files/ENCFF753WNT/@@download/ENCFF753WNT.bigBed	ENCODE
ENCFF313ACY	TF ChIP-seq	HepG2	NONO-human	GRCh38	https://www.encodeproject.org/files/ENCFF313ACY/@@download/ENCFF313ACY.bigBed	ENCODE
ENCFF805JLO	TF ChIP-seq	HepG2	EP300-human	GRCh38	https://www.encodeproject.org/files/ENCFF805JLO/@@download/ENCFF805JLO.bigBed	ENCODE
ENCFF256RAN	TF ChIP-seq	HepG2	RAD21-human	GRCh38	https://www.encodeproject.org/files/ENCFF256RAN/@@download/ENCFF256RAN.bigBed	ENCODE
ENCFF520TOS	Histone ChIP-seq	Karpas-422	H3K27ac-human	GRCh38	https://www.encodeproject.org/files/ENCFF520TOS/@@download/ENCFF520TOS.bigBed	ENCODE
ENCFF790QBA	TF ChIP-seq	HepG2	EZH2-human	GRCh38	https://www.encodeproject.org/files/ENCFF790QBA/@@download/ENCFF790QBA.bigBed	ENCODE
ENCFF030TQC	Histone ChIP-seq	OCI-LY7	H3K4me3-human	GRCh38	https://www.encodeproject.org/files/ENCFF030TQC/@@download/ENCFF030TQC.bigBed	ENCODE
ENCFF008COY	TF ChIP-seq	HepG2	CTCF-human	GRCh38	https://www.encodeproject.org/files/ENCFF008COY/@@download/ENCFF008COY.bigBed	ENCODE
ENCFF972ZGY	Histone ChIP-seq	trophoblast cell	H2BK12ac-human	GRCh38	https://www.encodeproject.org/files/ENCFF972ZGY/@@download/ENCFF972ZGY.bigBed	ENCODE
ENCFF336QMO	TF ChIP-seq	MCF-7	MYC-human	GRCh38	https://www.encodeproject.org/files/ENCFF336QMO/@@download/ENCFF336QMO.bigBed	ENCODE
ENCFF855VHC	Histone ChIP-seq	trophoblast cell	H3K4ac-human	GRCh38	https://www.encodeproject.org/files/ENCFF855VHC/@@download/ENCFF855VHC.bigBed	ENCODE
ENCFF370NTL	Histone ChIP-seq	HepG2	H3K36me3-human	GRCh38	https://www.encodeproject.org/files/ENCFF370NTL/@@download/ENCFF370NTL.bigBed	ENCODE
ENCFF324SWL	Histone ChIP-seq	HeLa-S3	H3K36me3-human	GRCh38	https://www.encodeproject.org/files/ENCFF324SWL/@@download/ENCFF324SWL.bigBed	ENCODE
ENCFF382RZC	Histone ChIP-seq	IMR-90	H3K27me3-human	GRCh38	https://www.encodeproject.org/files/ENCFF382RZC/@@download/ENCFF382RZC.bigBed	ENCODE
ENCFF213FQA	Histone ChIP-seq	IMR-90	H3K9me3-human	GRCh38	https://www.encodeproject.org/files/ENCFF213FQA/@@download/ENCFF213FQA.bigBed	ENCODE
ENCFF887QUP	Histone ChIP-seq	endothelial cell of umbilical vein	H3K4me1-human	GRCh38	https://www.encodeproject.org/files/ENCFF887QUP/@@download/ENCFF887QUP.bigBed	ENCODE
ENCFF312IDH	Histone ChIP-seq	skeletal muscle myoblast	H3K79me2-human	GRCh38	https://www.encodeproject.org/files/ENCFF312IDH/@@download/ENCFF312IDH.bigBed	ENCODE
ENCFF134WUM	Histone ChIP-seq	skeletal muscle myoblast	H4K20me1-human	GRCh38	https://www.encodeproject.org/files/ENCFF134WUM/@@download/ENCFF134WUM.bigBed	ENCODE
ENCFF144MAY	Histone ChIP-seq	GM12878	H3K36me3-human	GRCh38	https://www.encodeproject.org/files/ENCFF144MAY/@@download/ENCFF144MAY.bigBed	ENCODE
ENCFF740AHQ	Histone ChIP-seq	skeletal muscle myoblast	H3K27me3-human	GRCh38	https://www.encodeproject.org/files/ENCFF740AHQ/@@download/ENCFF740AHQ.bigBed	ENCODE
ENCFF577MAP	Histone ChIP-seq	neuronal stem cell	H3K36me3-human	GRCh38	https://www.encodeproject.org/files/ENCFF577MAP/@@download/ENCFF577MAP.bigBed	ENCODE
ENCFF556XYT	Histone ChIP-seq	endothelial cell of umbilical vein	H3K36me3-human	GRCh38	https://www.encodeproject.org/files/ENCFF556XYT/@@download/ENCFF556XYT.bigBed	ENCODE
ENCFF798GXE	Histone ChIP-seq	endothelial cell of umbilical vein	H4K20me1-human	GRCh38	https://www.encodeproject.org/files/ENCFF798GXE/@@download/ENCFF798GXE.bigBed	ENCODE
ENCFF178VZX	Histone ChIP-seq	skeletal muscle myoblast	H3K36me3-human	GRCh38	https://www.encodeproject.org/files/ENCFF178VZX/@@download/ENCFF178VZX.bigBed	ENCODE
ENCFF166ZGW	Histone ChIP-seq	GM12878	H3K79me2-human	GRCh38	https://www.encodeproject.org/files/ENCFF166ZGW/@@download/ENCFF166ZGW.bigBed	ENCODE
ENCFF435QMB	Histone ChIP-seq	skeletal muscle myoblast	H3K4me1-human	GRCh38	https://www.encodeproject.org/files/ENCFF435QMB/@@download/ENCFF435QMB.bigBed	ENCODE
ENCFF340OSI	Histone ChIP-seq	myotube	H3K79me2-human	GRCh38	https://www.encodeproject.org/files/ENCFF340OSI/@@download/ENCFF340OSI.bigBed	ENCODE
ENCFF015CDN	Histone ChIP-seq	trophoblast cell	H3K4me1-human	GRCh38	https://www.encodeproject.org/files/ENCFF015CDN/@@download/ENCFF015CDN.bigBed	ENCODE
ENCFF006JYV	Histone ChIP-seq	MM.1S	H3K27me3-human	GRCh38	https://www.encodeproject.org/files/ENCFF006JYV/@@download/ENCFF006JYV.bigBed	ENCODE
ENCFF204AVA	Histone ChIP-seq	PC-3	H3K4me1-human	GRCh38	https://www.encodeproject.org/files/ENCFF204AVA/@@download/ENCFF204AVA.bigBed	ENCODE
ENCFF155NWW	Histone ChIP-seq	HeLa-S3	H3K4me1-human	GRCh38	https://www.encodeproject.org/files/ENCFF155NWW/@@download/ENCFF155NWW.bigBed	ENCODE
ENCFF537GWC	Histone ChIP-seq	mesenchymal stem cell	H3K36me3-human	GRCh38	https://www.encodeproject.org/files/ENCFF537GWC/@@download/ENCFF537GWC.bigBed	ENCODE
ENCFF820MLC	TF ChIP-seq	A549	CHD2-human	GRCh38	https://www.encodeproject.org/files/ENCFF820MLC/@@download/ENCFF820MLC.bigBed	ENCODE
ENCFF475CQD	TF ChIP-seq	HepG2	ETS1-human	GRCh38	https://www.encodeproject.org/files/ENCFF475CQD/@@download/ENCFF475CQD.bigBed	ENCODE
ENCFF045WLE	TF ChIP-seq	HepG2	ZNF384-human	GRCh38	https://www.encodeproject.org/files/ENCFF045WLE/@@download/ENCFF045WLE.bigBed	ENCODE
ENCFF567MLT	TF ChIP-seq	HeLa-S3	MAFF-human	GRCh38	https://www.encodeproject.org/files/ENCFF567MLT/@@download/ENCFF567MLT.bigBed	ENCODE
ENCFF292TIY	Histone ChIP-seq	H1	H2BK15ac-human	GRCh38	https://www.encodeproject.org/files/ENCFF292TIY/@@download/ENCFF292TIY.bigBed	ENCODE
ENCFF906EIX	Histone ChIP-seq	PC-3	H3K4me2-human	GRCh38	https://www.encodeproject.org/files/ENCFF906EIX/@@download/ENCFF906EIX.bigBed	ENCODE
ENCFF050GRI	Histone ChIP-seq	mesendoderm	H3K4me3-human	GRCh38	https://www.encodeproject.org/files/ENCFF050GRI/@@download/ENCFF050GRI.bigBed	ENCODE
ENCFF414YIG	TF ChIP-seq	HepG2	NFE2L2-human	GRCh38	https://www.encodeproject.org/files/ENCFF414YIG/@@download/ENCFF414YIG.bigBed	ENCODE
ENCFF891YMM	Histone ChIP-seq	Karpas-422	H3K9ac-human	GRCh38	https://www.encodeproject.org/files/ENCFF891YMM/@@download/ENCFF891YMM.bigBed	ENCODE
ENCFF309WET	Histone ChIP-seq	trophoblast cell	H3K23ac-human	GRCh38	https://www.encodeproject.org/files/ENCFF309WET/@@download/ENCFF309WET.bigBed	ENCODE
ENCFF587KER	TF ChIP-seq	GM12878	HCFC1-human	GRCh38	https://www.encodeproject.org/files/ENCFF587KER/@@download/ENCFF587KER.bigBed	ENCODE
ENCFF050FSK	TF ChIP-seq	IMR-90	SMC3-human	GRCh38	https://www.encodeproject.org/files/ENCFF050FSK/@@download/ENCFF050FSK.bigBed	ENCODE
ENCFF921BSD	Histone ChIP-seq	H9	H3K14ac-human	GRCh38	https://www.encodeproject.org/files/ENCFF921BSD/@@download/ENCFF921BSD.bigBed	ENCODE
ENCFF236ADT	Histone ChIP-seq	CD14-positive monocyte	H3K9me3-human	GRCh38	https://www.encodeproject.org/files/ENCFF236ADT/@@download/ENCFF236ADT.bigBed	ENCODE
ENCFF487VAY	Histone ChIP-seq	skeletal muscle myoblast	H3K27ac-human	GRCh38	https://www.encodeproject.org/files/ENCFF487VAY/@@download/ENCFF487VAY.bigBed	ENCODE
ENCFF577NKT	TF ChIP-seq	GM12878	EZH2-human	GRCh38	https://www.encodeproject.org/files/ENCFF577NKT/@@download/ENCFF577NKT.bigBed	ENCODE
ENCFF872IKE	TF ChIP-seq	K562	RBBP5-human	GRCh38	https://www.encodeproject.org/files/ENCFF872IKE/@@download/ENCFF872IKE.bigBed	ENCODE
ENCFF201VMM	Histone ChIP-seq	trophoblast cell	H3K9me3-human	GRCh38	https://www.encodeproject.org/files/ENCFF201VMM/@@download/ENCFF201VMM.bigBed	ENCODE
ENCFF125ZKY	Histone ChIP-seq	mesenchymal stem cell	H2BK5ac-human	GRCh38	https://www.encodeproject.org/files/ENCFF125ZKY/@@download/ENCFF125ZKY.bigBed	ENCODE
ENCFF407MZO	TF ChIP-seq	mammary epithelial cell	CTCF-human	GRCh38	https://www.encodeproject.org/files/ENCFF407MZO/@@download/ENCFF407MZO.bigBed	ENCODE
ENCFF430XZN	TF ChIP-seq	skeletal muscle myoblast	EZH2-human	GRCh38	https://www.encodeproject.org/files/ENCFF430XZN/@@download/ENCFF430XZN.bigBed	ENCODE
ENCFF378NGU	Histone ChIP-seq	H9	H3K79me1-human	GRCh38	https://www.encodeproject.org/files/ENCFF378NGU/@@download/ENCFF378NGU.bigBed	ENCODE
ENCFF604KLB	Histone ChIP-seq	H9	H3K4ac-human	GRCh38	https://www.encodeproject.org/files/ENCFF604KLB/@@download/ENCFF604KLB.bigBed	ENCODE
ENCFF673ZGJ	Histone ChIP-seq	CD14-positive monocyte	H3K4me1-human	GRCh38	https://www.encodeproject.org/files/ENCFF673ZGJ/@@download/ENCFF673ZGJ.bigBed	ENCODE
ENCFF675QHY	Histone ChIP-seq	CD14-positive monocyte	H3K79me2-human	GRCh38	https://www.encodeproject.org/files/ENCFF675QHY/@@download/ENCFF675QHY.bigBed	ENCODE
ENCFF980OMA	Histone ChIP-seq	osteoblast	H3K27me3-human	GRCh38	https://www.encodeproject.org/files/ENCFF980OMA/@@download/ENCFF980OMA.bigBed	ENCODE
ENCFF430QCE	Histone ChIP-seq	mesenchymal stem cell	H3K79me1-human	GRCh38	https://www.encodeproject.org/files/ENCFF430QCE/@@download/ENCFF430QCE.bigBed	ENCODE
ENCFF561ZCC	Histone ChIP-seq	mesenchymal stem cell	H3K27ac-human	GRCh38	https://www.encodeproject.org/files/ENCFF561ZCC/@@download/ENCFF561ZCC.bigBed	ENCODE
ENCFF933FPJ	Histone ChIP-seq	endothelial cell of umbilical vein	H3K4me3-human	GRCh38	https://www.encodeproject.org/files/ENCFF933FPJ/@@download/ENCFF933FPJ.bigBed	ENCODE
ENCFF025EZP	TF ChIP-seq	HepG2	SIN3A-human	GRCh38	https://www.encodeproject.org/files/ENCFF025EZP/@@download/ENCFF025EZP.bigBed	ENCODE
ENCFF762PGG	Histone ChIP-seq	IMR-90	H3K4me3-human	GRCh38	https://www.encodeproject.org/files/ENCFF762PGG/@@download/ENCFF762PGG.bigBed	ENCODE
ENCFF929SUN	TF ChIP-seq	endothelial cell of umbilical vein	POLR2AphosphoS5-human	GRCh38	https://www.encodeproject.org/files/ENCFF929SUN/@@download/ENCFF929SUN.bigBed	ENCODE
ENCFF052UCG	TF ChIP-seq	K562	YY1-human	GRCh38	https://www.encodeproject.org/files/ENCFF052UCG/@@download/ENCFF052UCG.bigBed	ENCODE
ENCFF717PDB	TF ChIP-seq	K562	MAX-human	GRCh38	https://www.encodeproject.org/files/ENCFF717PDB/@@download/ENCFF717PDB.bigBed	ENCODE
ENCFF308AFF	TF ChIP-seq	HepG2	CEBPZ-human	GRCh38	https://www.encodeproject.org/files/ENCFF308AFF/@@download/ENCFF308AFF.bigBed	ENCODE
ENCFF860OBO	TF ChIP-seq	K562	EP300-human	GRCh38	https://www.encodeproject.org/files/ENCFF860OBO/@@download/ENCFF860OBO.bigBed	ENCODE
ENCFF202JUZ	TF ChIP-seq	H1	ZNF143-human	GRCh38	https://www.encodeproject.org/files/ENCFF202JUZ/@@download/ENCFF202JUZ.bigBed	ENCODE
ENCFF427JXO	TF ChIP-seq	K562	MAFK-human	GRCh38	https://www.encodeproject.org/files/ENCFF427JXO/@@download/ENCFF427JXO.bigBed	ENCODE
ENCFF685OEC	TF ChIP-seq	H1	BACH1-human	GRCh38	https://www.encodeproject.org/files/ENCFF685OEC/@@download/ENCFF685OEC.bigBed	ENCODE
ENCFF894AFG	TF ChIP-seq	HepG2	MAFK-human	GRCh38	https://www.encodeproject.org/files/ENCFF894AFG/@@download/ENCFF894AFG.bigBed	ENCODE
ENCFF264MBM	TF ChIP-seq	H1	USF2-human	GRCh38	https://www.encodeproject.org/files/ENCFF264MBM/@@download/ENCFF264MBM.bigBed	ENCODE
ENCFF770IIZ	TF ChIP-seq	H1	SIN3A-human	GRCh38	https://www.encodeproject.org/files/ENCFF770IIZ/@@download/ENCFF770IIZ.bigBed	ENCODE
ENCFF918GAZ	TF ChIP-seq	K562	BHLHE40-human	GRCh38	https://www.encodeproject.org/files/ENCFF918GAZ/@@download/ENCFF918GAZ.bigBed	ENCODE
ENCFF564ASC	Histone ChIP-seq	endothelial cell of umbilical vein	H3K79me2-human	GRCh38	https://www.encodeproject.org/files/ENCFF564ASC/@@download/ENCFF564ASC.bigBed	ENCODE
ENCFF543IXZ	Histone ChIP-seq	K562	H3K79me2-human	GRCh38	https://www.encodeproject.org/files/ENCFF543IXZ/@@download/ENCFF543IXZ.bigBed	ENCODE
ENCFF967ABU	Histone ChIP-seq	mesendoderm	H3K36me3-human	GRCh38	https://www.encodeproject.org/files/ENCFF967ABU/@@download/ENCFF967ABU.bigBed	ENCODE
ENCFF576BAV	Histone ChIP-seq	mesendoderm	H3K4me1-human	GRCh38	https://www.encodeproject.org/files/ENCFF576BAV/@@download/ENCFF576BAV.bigBed	ENCODE
ENCFF701HFO	Histone ChIP-seq	IMR-90	H4K20me1-human	GRCh38	https://www.encodeproject.org/files/ENCFF701HFO/@@download/ENCFF701HFO.bigBed	ENCODE
ENCFF980LXO	Histone ChIP-seq	IMR-90	H3K79me2-human	GRCh38	https://www.encodeproject.org/files/ENCFF980LXO/@@download/ENCFF980LXO.bigBed	ENCODE
ENCFF106DUS	Histone ChIP-seq	mammary epithelial cell	H4K20me1-human	GRCh38	https://www.encodeproject.org/files/ENCFF106DUS/@@download/ENCFF106DUS.bigBed	ENCODE
ENCFF196LKC	Histone ChIP-seq	astrocyte	H3K4me1-human	GRCh38	https://www.encodeproject.org/files/ENCFF196LKC/@@download/ENCFF196LKC.bigBed	ENCODE
ENCFF911MNN	Histone ChIP-seq	astrocyte	H3K27me3-human	GRCh38	https://www.encodeproject.org/files/ENCFF911MNN/@@download/ENCFF911MNN.bigBed	ENCODE
ENCFF882DPN	Histone ChIP-seq	mammary epithelial cell	H3K36me3-human	GRCh38	https://www.encodeproject.org/files/ENCFF882DPN/@@download/ENCFF882DPN.bigBed	ENCODE
ENCFF095ZHO	Histone ChIP-seq	HepG2	H3K4me1-human	GRCh38	https://www.encodeproject.org/files/ENCFF095ZHO/@@download/ENCFF095ZHO.bigBed	ENCODE
ENCFF996JQG	Histone ChIP-seq	HepG2	H3K4me3-human	GRCh38	https://www.encodeproject.org/files/ENCFF996JQG/@@download/ENCFF996JQG.bigBed	ENCODE
ENCFF530WVB	Histone ChIP-seq	mammary epithelial cell	H3K9me3-human	GRCh38	https://www.encodeproject.org/files/ENCFF530WVB/@@download/ENCFF530WVB.bigBed	ENCODE
ENCFF152VLC	Histone ChIP-seq	mammary epithelial cell	H3K79me2-human	GRCh38	https://www.encodeproject.org/files/ENCFF152VLC/@@download/ENCFF152VLC.bigBed	ENCODE
ENCFF161PGV	Histone ChIP-seq	mammary epithelial cell	H3K4me1-human	GRCh38	https://www.encodeproject.org/files/ENCFF161PGV/@@download/ENCFF161PGV.bigBed	ENCODE
ENCFF523PIG	Histone ChIP-seq	H1	H3K79me2-human	GRCh38	https://www.encodeproject.org/files/ENCFF523PIG/@@download/ENCFF523PIG.bigBed	ENCODE
ENCFF063CZH	Histone ChIP-seq	astrocyte	H2AFZ-human	GRCh38	https://www.encodeproject.org/files/ENCFF063CZH/@@download/ENCFF063CZH.bigBed	ENCODE
ENCFF991MAZ	Histone ChIP-seq	IMR-90	H3K79me1-human	GRCh38	https://www.encodeproject.org/files/ENCFF991MAZ/@@download/ENCFF991MAZ.bigBed	ENCODE
ENCFF655XQW	Histone ChIP-seq	astrocyte	H3K9ac-human	GRCh38	https://www.encodeproject.org/files/ENCFF655XQW/@@download/ENCFF655XQW.bigBed	ENCODE
ENCFF670JYI	Histone ChIP-seq	neuronal stem cell	H3K18ac-human	GRCh38	https://www.encodeproject.org/files/ENCFF670JYI/@@download/ENCFF670JYI.bigBed	ENCODE
ENCFF630WEO	Histone ChIP-seq	HeLa-S3	H2AFZ-human	GRCh38	https://www.encodeproject.org/files/ENCFF630WEO/@@download/ENCFF630WEO.bigBed	ENCODE
ENCFF181HPP	Histone ChIP-seq	mesendoderm	H3K9ac-human	GRCh38	https://www.encodeproject.org/files/ENCFF181HPP/@@download/ENCFF181HPP.bigBed	ENCODE
ENCFF775NCQ	Histone ChIP-seq	neuronal stem cell	H3K27ac-human	GRCh38	https://www.encodeproject.org/files/ENCFF775NCQ/@@download/ENCFF775NCQ.bigBed	ENCODE
ENCFF799DFN	TF ChIP-seq	GM12878	ATF2-human	GRCh38	https://www.encodeproject.org/files/ENCFF799DFN/@@download/ENCFF799DFN.bigBed	ENCODE
ENCFF961FSN	Histone ChIP-seq	astrocyte	H3K4me2-human	GRCh38	https://www.encodeproject.org/files/ENCFF961FSN/@@download/ENCFF961FSN.bigBed	ENCODE
ENCFF304QGS	Histone ChIP-seq	H1	H2AFZ-human	GRCh38	https://www.encodeproject.org/files/ENCFF304QGS/@@download/ENCFF304QGS.bigBed	ENCODE
ENCFF757ZOG	Histone ChIP-seq	mesendoderm	H3K79me1-human	GRCh38	https://www.encodeproject.org/files/ENCFF757ZOG/@@download/ENCFF757ZOG.bigBed	ENCODE
ENCFF426DMY	Histone ChIP-seq	mesendoderm	H2BK5ac-human	GRCh38	https://www.encodeproject.org/files/ENCFF426DMY/@@download/ENCFF426DMY.bigBed	ENCODE
ENCFF375QAA	Histone ChIP-seq	mesendoderm	H2AK5ac-human	GRCh38	https://www.encodeproject.org/files/ENCFF375QAA/@@download/ENCFF375QAA.bigBed	ENCODE
ENCFF346MAP	Histone ChIP-seq	osteoblast	H3K79me2-human	GRCh38	https://www.encodeproject.org/files/ENCFF346MAP/@@download/ENCFF346MAP.bigBed	ENCODE
ENCFF242KJE	Histone ChIP-seq	H9	H3K79me2-human	GRCh38	https://www.encodeproject.org/files/ENCFF242KJE/@@download/ENCFF242KJE.bigBed	ENCODE
ENCFF202FOI	TF ChIP-seq	A549	POLR2AphosphoS2-human	GRCh38	https://www.encodeproject.org/files/ENCFF202FOI/@@download/ENCFF202FOI.bigBed	ENCODE
ENCFF086FMB	TF ChIP-seq	A549	RAD21-human	GRCh38	https://www.encodeproject.org/files/ENCFF086FMB/@@download/ENCFF086FMB.bigBed	ENCODE
ENCFF905BUH	TF ChIP-seq	GM12878	EP300-human	GRCh38	https://www.encodeproject.org/files/ENCFF905BUH/@@download/ENCFF905BUH.bigBed	ENCODE
ENCFF050FWD	TF ChIP-seq	H1	JUND-human	GRCh38	https://www.encodeproject.org/files/ENCFF050FWD/@@download/ENCFF050FWD.bigBed	ENCODE
ENCFF046ZHW	TF ChIP-seq	A549	MYC-human	GRCh38	https://www.encodeproject.org/files/ENCFF046ZHW/@@download/ENCFF046ZHW.bigBed	ENCODE
ENCFF443QRF	Histone ChIP-seq	HeLa-S3	H3K9me3-human	GRCh38	https://www.encodeproject.org/files/ENCFF443QRF/@@download/ENCFF443QRF.bigBed	ENCODE
ENCFF777NCR	Histone ChIP-seq	K562	H3K4me3-human	GRCh38	https://www.encodeproject.org/files/ENCFF777NCR/@@download/ENCFF777NCR.bigBed	ENCODE
ENCFF237OIM	Histone ChIP-seq	IMR-90	H2BK5ac-human	GRCh38	https://www.encodeproject.org/files/ENCFF237OIM/@@download/ENCFF237OIM.bigBed	ENCODE
ENCFF387ZON	Histone ChIP-seq	mesendoderm	H3K27ac-human	GRCh38	https://www.encodeproject.org/files/ENCFF387ZON/@@download/ENCFF387ZON.bigBed	ENCODE
ENCFF842UZW	TF ChIP-seq	H1	CTCF-human	GRCh38	https://www.encodeproject.org/files/ENCFF842UZW/@@download/ENCFF842UZW.bigBed	ENCODE
ENCFF440BPE	TF ChIP-seq	H1	PHF8-human	GRCh38	https://www.encodeproject.org/files/ENCFF440BPE/@@download/ENCFF440BPE.bigBed	ENCODE
ENCFF680IDM	Histone ChIP-seq	trophoblast cell	H3K27ac-human	GRCh38	https://www.encodeproject.org/files/ENCFF680IDM/@@download/ENCFF680IDM.bigBed	ENCODE
ENCFF691MBD	Histone ChIP-seq	CD14-positive monocyte	H3K4me3-human	GRCh38	https://www.encodeproject.org/files/ENCFF691MBD/@@download/ENCFF691MBD.bigBed	ENCODE
ENCFF924QAP	TF ChIP-seq	H1	RAD21-human	GRCh38	https://www.encodeproject.org/files/ENCFF924QAP/@@download/ENCFF924QAP.bigBed	ENCODE
ENCFF807OGM	TF ChIP-seq	H1	RBBP5-human	GRCh38	https://www.encodeproject.org/files/ENCFF807OGM/@@download/ENCFF807OGM.bigBed	ENCODE
ENCFF866AII	TF ChIP-seq	K562	JUN-human	GRCh38	https://www.encodeproject.org/files/ENCFF866AII/@@download/ENCFF866AII.bigBed	ENCODE
ENCFF909FAL	TF ChIP-seq	GM12878	ZNF384-human	GRCh38	https://www.encodeproject.org/files/ENCFF909FAL/@@download/ENCFF909FAL.bigBed	ENCODE
ENCFF427YTW	TF ChIP-seq	K562	REST-human	GRCh38	https://www.encodeproject.org/files/ENCFF427YTW/@@download/ENCFF427YTW.bigBed	ENCODE
ENCFF587UWR	TF ChIP-seq	K562	SIX5-human	GRCh38	https://www.encodeproject.org/files/ENCFF587UWR/@@download/ENCFF587UWR.bigBed	ENCODE
ENCFF104UMG	TF ChIP-seq	GM12878	SPI1-human	GRCh38	https://www.encodeproject.org/files/ENCFF104UMG/@@download/ENCFF104UMG.bigBed	ENCODE
ENCFF879POA	TF ChIP-seq	CD14-positive monocyte	CTCF-human	GRCh38	https://www.encodeproject.org/files/ENCFF879POA/@@download/ENCFF879POA.bigBed	ENCODE
ENCFF501GFQ	TF ChIP-seq	GM12878	ETS1-human	GRCh38	https://www.encodeproject.org/files/ENCFF501GFQ/@@download/ENCFF501GFQ.bigBed	ENCODE
ENCFF346UJQ	TF ChIP-seq	H1	HDAC2-human	GRCh38	https://www.encodeproject.org/files/ENCFF346UJQ/@@download/ENCFF346UJQ.bigBed	ENCODE
ENCFF271SZD	TF ChIP-seq	IMR-90	ELK1-human	GRCh38	https://www.encodeproject.org/files/ENCFF271SZD/@@download/ENCFF271SZD.bigBed	ENCODE
ENCFF045JDI	TF ChIP-seq	K562	SIN3A-human	GRCh38	https://www.encodeproject.org/files/ENCFF045JDI/@@download/ENCFF045JDI.bigBed	ENCODE
ENCFF082IQD	TF ChIP-seq	IMR-90	MAZ-human	GRCh38	https://www.encodeproject.org/files/ENCFF082IQD/@@download/ENCFF082IQD.bigBed	ENCODE
ENCFF394TCH	TF ChIP-seq	HepG2	MAZ-human	GRCh38	https://www.encodeproject.org/files/ENCFF394TCH/@@download/ENCFF394TCH.bigBed	ENCODE
ENCFF981AVZ	TF ChIP-seq	GM12878	POLR2AphosphoS2-human	GRCh38	https://www.encodeproject.org/files/ENCFF981AVZ/@@download/ENCFF981AVZ.bigBed	ENCODE
ENCFF161QQL	TF ChIP-seq	GM12878	JUND-human	GRCh38	https://www.encodeproject.org/files/ENCFF161QQL/@@download/ENCFF161QQL.bigBed	ENCODE
ENCFF373ILC	Histone ChIP-seq	H1	H3K4me1-human	GRCh38	https://www.encodeproject.org/files/ENCFF373ILC/@@download/ENCFF373ILC.bigBed	ENCODE
ENCFF366YMJ	Histone ChIP-seq	IMR-90	H3K36me3-human	GRCh38	https://www.encodeproject.org/files/ENCFF366YMJ/@@download/ENCFF366YMJ.bigBed	ENCODE
ENCFF561ZWC	Histone ChIP-seq	IMR-90	H3K4me1-human	GRCh38	https://www.encodeproject.org/files/ENCFF561ZWC/@@download/ENCFF561ZWC.bigBed	ENCODE
ENCFF610KEL	Histone ChIP-seq	endothelial cell of umbilical vein	H3K27me3-human	GRCh38	https://www.encodeproject.org/files/ENCFF610KEL/@@download/ENCFF610KEL.bigBed	ENCODE
ENCFF198STH	Histone ChIP-seq	Karpas-422	H3K36me3-human	GRCh38	https://www.encodeproject.org/files/ENCFF198STH/@@download/ENCFF198STH.bigBed	ENCODE
ENCFF280FAQ	Histone ChIP-seq	MM.1S	H3K4me1-human	GRCh38	https://www.encodeproject.org/files/ENCFF280FAQ/@@download/ENCFF280FAQ.bigBed	ENCODE
ENCFF054QIO	Histone ChIP-seq	PC-3	H3K9me3-human	GRCh38	https://www.encodeproject.org/files/ENCFF054QIO/@@download/ENCFF054QIO.bigBed	ENCODE
ENCFF246PGX	Histone ChIP-seq	PC-3	H3K27me3-human	GRCh38	https://www.encodeproject.org/files/ENCFF246PGX/@@download/ENCFF246PGX.bigBed	ENCODE
ENCFF728TQH	Histone ChIP-seq	MM.1S	H3K4me3-human	GRCh38	https://www.encodeproject.org/files/ENCFF728TQH/@@download/ENCFF728TQH.bigBed	ENCODE
ENCFF610XZH	Histone ChIP-seq	Karpas-422	H3K9me3-human	GRCh38	https://www.encodeproject.org/files/ENCFF610XZH/@@download/ENCFF610XZH.bigBed	ENCODE
ENCFF940QYO	Histone ChIP-seq	MM.1S	H3K9ac-human	GRCh38	https://www.encodeproject.org/files/ENCFF940QYO/@@download/ENCFF940QYO.bigBed	ENCODE
ENCFF455FWF	Histone ChIP-seq	Karpas-422	H3K27me3-human	GRCh38	https://www.encodeproject.org/files/ENCFF455FWF/@@download/ENCFF455FWF.bigBed	ENCODE
ENCFF739RUW	Histone ChIP-seq	HCT116	H3K9ac-human	GRCh38	https://www.encodeproject.org/files/ENCFF739RUW/@@download/ENCFF739RUW.bigBed	ENCODE
ENCFF138BXR	TF ChIP-seq	MM.1S	EZH2-human	GRCh38	https://www.encodeproject.org/files/ENCFF138BXR/@@download/ENCFF138BXR.bigBed	ENCODE
ENCFF681MFZ	Histone ChIP-seq	OCI-LY7	H4K20me1-human	GRCh38	https://www.encodeproject.org/files/ENCFF681MFZ/@@download/ENCFF681MFZ.bigBed	ENCODE
ENCFF052ILJ	Histone ChIP-seq	MCF-7	H4K20me1-human	GRCh38	https://www.encodeproject.org/files/ENCFF052ILJ/@@download/ENCFF052ILJ.bigBed	ENCODE
ENCFF489UPY	Histone ChIP-seq	OCI-LY7	H3K36me3-human	GRCh38	https://www.encodeproject.org/files/ENCFF489UPY/@@download/ENCFF489UPY.bigBed	ENCODE
ENCFF778YPS	Histone ChIP-seq	MM.1S	H3F3A-human	GRCh38	https://www.encodeproject.org/files/ENCFF778YPS/@@download/ENCFF778YPS.bigBed	ENCODE
ENCFF580SED	TF ChIP-seq	OCI-LY7	CTCF-human	GRCh38	https://www.encodeproject.org/files/ENCFF580SED/@@download/ENCFF580SED.bigBed	ENCODE
ENCFF602JKK	Histone ChIP-seq	HCT116	H2AFZ-human	GRCh38	https://www.encodeproject.org/files/ENCFF602JKK/@@download/ENCFF602JKK.bigBed	ENCODE
ENCFF312IYF	TF ChIP-seq	MCF-7	EZH2-human	GRCh38	https://www.encodeproject.org/files/ENCFF312IYF/@@download/ENCFF312IYF.bigBed	ENCODE
ENCFF702TFN	TF ChIP-seq	MCF-7	EZH2phosphoT487-human	GRCh38	https://www.encodeproject.org/files/ENCFF702TFN/@@download/ENCFF702TFN.bigBed	ENCODE
ENCFF395KPU	TF ChIP-seq	OCI-LY7	EZH2phosphoT487-human	GRCh38	https://www.encodeproject.org/files/ENCFF395KPU/@@download/ENCFF395KPU.bigBed	ENCODE
ENCFF637GBK	Histone ChIP-seq	GM12878	H3K9ac-human	GRCh38	https://www.encodeproject.org/files/ENCFF637GBK/@@download/ENCFF637GBK.bigBed	ENCODE
ENCFF304ASR	Histone ChIP-seq	endothelial cell of umbilical vein	H3K4me2-human	GRCh38	https://www.encodeproject.org/files/ENCFF304ASR/@@download/ENCFF304ASR.bigBed	ENCODE
ENCFF696WWX	Histone ChIP-seq	K562	H3K9ac-human	GRCh38	https://www.encodeproject.org/files/ENCFF696WWX/@@download/ENCFF696WWX.bigBed	ENCODE
ENCFF723IWX	Histone ChIP-seq	H1	H3K27ac-human	GRCh38	https://www.encodeproject.org/files/ENCFF723IWX/@@download/ENCFF723IWX.bigBed	ENCODE
ENCFF011NKJ	TF ChIP-seq	K562	SUZ12-human	GRCh38	https://www.encodeproject.org/files/ENCFF011NKJ/@@download/ENCFF011NKJ.bigBed	ENCODE
ENCFF182CAX	TF ChIP-seq	GM12878	CTCF-human	GRCh38	https://www.encodeproject.org/files/ENCFF182CAX/@@download/ENCFF182CAX.bigBed	ENCODE
ENCFF249MDA	Histone ChIP-seq	H9	H4K5ac-human	GRCh38	https://www.encodeproject.org/files/ENCFF249MDA/@@download/ENCFF249MDA.bigBed	ENCODE
ENCFF636HII	Histone ChIP-seq	H9	H3K18ac-human	GRCh38	https://www.encodeproject.org/files/ENCFF636HII/@@download/ENCFF636HII.bigBed	ENCODE
ENCFF606HYS	Histone ChIP-seq	H9	H4K91ac-human	GRCh38	https://www.encodeproject.org/files/ENCFF606HYS/@@download/ENCFF606HYS.bigBed	ENCODE
ENCFF472RGB	Histone ChIP-seq	skeletal muscle myoblast	H3K4me3-human	GRCh38	https://www.encodeproject.org/files/ENCFF472RGB/@@download/ENCFF472RGB.bigBed	ENCODE
ENCFF426JGY	Histone ChIP-seq	neuronal stem cell	H3K23ac-human	GRCh38	https://www.encodeproject.org/files/ENCFF426JGY/@@download/ENCFF426JGY.bigBed	ENCODE
ENCFF485CRM	Histone ChIP-seq	neuronal stem cell	H2AK5ac-human	GRCh38	https://www.encodeproject.org/files/ENCFF485CRM/@@download/ENCFF485CRM.bigBed	ENCODE
ENCFF495XEQ	Histone ChIP-seq	neuronal stem cell	H2BK120ac-human	GRCh38	https://www.encodeproject.org/files/ENCFF495XEQ/@@download/ENCFF495XEQ.bigBed	ENCODE
ENCFF075WXX	Histone ChIP-seq	K562	H3K27me3-human	GRCh38	https://www.encodeproject.org/files/ENCFF075WXX/@@download/ENCFF075WXX.bigBed	ENCODE
ENCFF049IGT	TF ChIP-seq	H1	SUZ12-human	GRCh38	https://www.encodeproject.org/files/ENCFF049IGT/@@download/ENCFF049IGT.bigBed	ENCODE
ENCFF838QAI	Histone ChIP-seq	MCF-7	H3K36me3-human	GRCh38	https://www.encodeproject.org/files/ENCFF838QAI/@@download/ENCFF838QAI.bigBed	ENCODE
ENCFF127URJ	Histone ChIP-seq	MM.1S	H4K20me1-human	GRCh38	https://www.encodeproject.org/files/ENCFF127URJ/@@download/ENCFF127URJ.bigBed	ENCODE
ENCFF636NEF	Histone ChIP-seq	MCF-7	H3K9ac-human	GRCh38	https://www.encodeproject.org/files/ENCFF636NEF/@@download/ENCFF636NEF.bigBed	ENCODE
ENCFF849TYJ	Histone ChIP-seq	mesendoderm	H2BK120ac-human	GRCh38	https://www.encodeproject.org/files/ENCFF849TYJ/@@download/ENCFF849TYJ.bigBed	ENCODE
ENCFF195CJV	Histone ChIP-seq	MCF-7	H3K9me3-human	GRCh38	https://www.encodeproject.org/files/ENCFF195CJV/@@download/ENCFF195CJV.bigBed	ENCODE
ENCFF503GOW	Histone ChIP-seq	mammary epithelial cell	H3K4me3-human	GRCh38	https://www.encodeproject.org/files/ENCFF503GOW/@@download/ENCFF503GOW.bigBed	ENCODE
ENCFF620KRZ	Histone ChIP-seq	HCT116	H3K27ac-human	GRCh38	https://www.encodeproject.org/files/ENCFF620KRZ/@@download/ENCFF620KRZ.bigBed	ENCODE
ENCFF890UIF	Histone ChIP-seq	HCT116	H3K9me3-human	GRCh38	https://www.encodeproject.org/files/ENCFF890UIF/@@download/ENCFF890UIF.bigBed	ENCODE
ENCFF325BMT	Histone ChIP-seq	HCT116	H3K4me1-human	GRCh38	https://www.encodeproject.org/files/ENCFF325BMT/@@download/ENCFF325BMT.bigBed	ENCODE
ENCFF235QKD	Histone ChIP-seq	OCI-LY7	H3K27ac-human	GRCh38	https://www.encodeproject.org/files/ENCFF235QKD/@@download/ENCFF235QKD.bigBed	ENCODE
ENCFF708OCF	TF ChIP-seq	K562	PHF8-human	GRCh38	https://www.encodeproject.org/files/ENCFF708OCF/@@download/ENCFF708OCF.bigBed	ENCODE
ENCFF830YFL	Histone ChIP-seq	PC-9	H3K9me2-human	GRCh38	https://www.encodeproject.org/files/ENCFF830YFL/@@download/ENCFF830YFL.bigBed	ENCODE
ENCFF980ENS	Histone ChIP-seq	hepatocyte	H3K9me3-human	GRCh38	https://www.encodeproject.org/files/ENCFF980ENS/@@download/ENCFF980ENS.bigBed	ENCODE
ENCFF315PAS	Histone ChIP-seq	GM23248	H3K27me3-human	GRCh38	https://www.encodeproject.org/files/ENCFF315PAS/@@download/ENCFF315PAS.bigBed	ENCODE
ENCFF639JXN	Histone ChIP-seq	GM23248	H3K4me1-human	GRCh38	https://www.encodeproject.org/files/ENCFF639JXN/@@download/ENCFF639JXN.bigBed	ENCODE
ENCFF015QDX	Histone ChIP-seq	GM23338	H3K36me3-human	GRCh38	https://www.encodeproject.org/files/ENCFF015QDX/@@download/ENCFF015QDX.bigBed	ENCODE
ENCFF735BNP	Histone ChIP-seq	GM23338	H3K79me2-human	GRCh38	https://www.encodeproject.org/files/ENCFF735BNP/@@download/ENCFF735BNP.bigBed	ENCODE
ENCFF876ZFZ	Histone ChIP-seq	hepatocyte	H3K9me2-human	GRCh38	https://www.encodeproject.org/files/ENCFF876ZFZ/@@download/ENCFF876ZFZ.bigBed	ENCODE
ENCFF154JMM	Histone ChIP-seq	GM23248	H3K79me2-human	GRCh38	https://www.encodeproject.org/files/ENCFF154JMM/@@download/ENCFF154JMM.bigBed	ENCODE
ENCFF153GWJ	Histone ChIP-seq	GM23338	H4K20me1-human	GRCh38	https://www.encodeproject.org/files/ENCFF153GWJ/@@download/ENCFF153GWJ.bigBed	ENCODE
ENCFF931HNY	TF ChIP-seq	GM12878	E4F1-human	GRCh38	https://www.encodeproject.org/files/ENCFF931HNY/@@download/ENCFF931HNY.bigBed	ENCODE
ENCFF483OOI	Histone ChIP-seq	hepatocyte	H4K20me1-human	GRCh38	https://www.encodeproject.org/files/ENCFF483OOI/@@download/ENCFF483OOI.bigBed	ENCODE
ENCFF807DRI	TF ChIP-seq	HepG2	BCLAF1-human	GRCh38	https://www.encodeproject.org/files/ENCFF807DRI/@@download/ENCFF807DRI.bigBed	ENCODE
ENCFF291RHQ	TF ChIP-seq	HEK293T	ARNT-human	GRCh38	https://www.encodeproject.org/files/ENCFF291RHQ/@@download/ENCFF291RHQ.bigBed	ENCODE
ENCFF260YAI	TF ChIP-seq	MCF-7	NFRKB-human	GRCh38	https://www.encodeproject.org/files/ENCFF260YAI/@@download/ENCFF260YAI.bigBed	ENCODE
ENCFF891BCF	TF ChIP-seq	HEK293T	FOXK2-human	GRCh38	https://www.encodeproject.org/files/ENCFF891BCF/@@download/ENCFF891BCF.bigBed	ENCODE
ENCFF487XHJ	TF ChIP-seq	HEK293T	FOXA1-human	GRCh38	https://www.encodeproject.org/files/ENCFF487XHJ/@@download/ENCFF487XHJ.bigBed	ENCODE
ENCFF435LOX	TF ChIP-seq	K562	MTA3-human	GRCh38	https://www.encodeproject.org/files/ENCFF435LOX/@@download/ENCFF435LOX.bigBed	ENCODE
ENCFF094LJD	TF ChIP-seq	GM12878	PKNOX1-human	GRCh38	https://www.encodeproject.org/files/ENCFF094LJD/@@download/ENCFF094LJD.bigBed	ENCODE
ENCFF640RPR	TF ChIP-seq	GM12878	SMARCA5-human	GRCh38	https://www.encodeproject.org/files/ENCFF640RPR/@@download/ENCFF640RPR.bigBed	ENCODE
ENCFF944TWP	TF ChIP-seq	GM12878	DPF2-human	GRCh38	https://www.encodeproject.org/files/ENCFF944TWP/@@download/ENCFF944TWP.bigBed	ENCODE
ENCFF471IPA	TF ChIP-seq	K562	HDAC2-human	GRCh38	https://www.encodeproject.org/files/ENCFF471IPA/@@download/ENCFF471IPA.bigBed	ENCODE
ENCFF562OSB	Histone ChIP-seq	smooth muscle cell	H3K4me2-human	GRCh38	https://www.encodeproject.org/files/ENCFF562OSB/@@download/ENCFF562OSB.bigBed	ENCODE
ENCFF260SXC	TF ChIP-seq	GM12878	ZNF143-human	GRCh38	https://www.encodeproject.org/files/ENCFF260SXC/@@download/ENCFF260SXC.bigBed	ENCODE
ENCFF828UDL	TF ChIP-seq	HEK293T	SUZ12-human	GRCh38	https://www.encodeproject.org/files/ENCFF828UDL/@@download/ENCFF828UDL.bigBed	ENCODE
ENCFF981UFU	TF ChIP-seq	MCF-7	RFX1-human	GRCh38	https://www.encodeproject.org/files/ENCFF981UFU/@@download/ENCFF981UFU.bigBed	ENCODE
ENCFF598FNQ	Histone ChIP-seq	hepatocyte	H3K4me3-human	GRCh38	https://www.encodeproject.org/files/ENCFF598FNQ/@@download/ENCFF598FNQ.bigBed	ENCODE
ENCFF518MXO	TF ChIP-seq	K562	FOXA1-human	GRCh38	https://www.encodeproject.org/files/ENCFF518MXO/@@download/ENCFF518MXO.bigBed	ENCODE
ENCFF426GTD	TF ChIP-seq	GM12878	BACH1-human	GRCh38	https://www.encodeproject.org/files/ENCFF426GTD/@@download/ENCFF426GTD.bigBed	ENCODE
ENCFF871WOL	TF ChIP-seq	K562	SMARCE1-human	GRCh38	https://www.encodeproject.org/files/ENCFF871WOL/@@download/ENCFF871WOL.bigBed	ENCODE
ENCFF246DGO	TF ChIP-seq	GM12878	LARP7-human	GRCh38	https://www.encodeproject.org/files/ENCFF246DGO/@@download/ENCFF246DGO.bigBed	ENCODE
ENCFF326NRZ	Histone ChIP-seq	smooth muscle cell	H3K4me3-human	GRCh38	https://www.encodeproject.org/files/ENCFF326NRZ/@@download/ENCFF326NRZ.bigBed	ENCODE
ENCFF751ZVQ	TF ChIP-seq	GM12878	NR2F1-human	GRCh38	https://www.encodeproject.org/files/ENCFF751ZVQ/@@download/ENCFF751ZVQ.bigBed	ENCODE
ENCFF133TWW	Histone ChIP-seq	GM23248	H3K27ac-human	GRCh38	https://www.encodeproject.org/files/ENCFF133TWW/@@download/ENCFF133TWW.bigBed	ENCODE
ENCFF245HOP	TF ChIP-seq	MCF-7	ESRRA-human	GRCh38	https://www.encodeproject.org/files/ENCFF245HOP/@@download/ENCFF245HOP.bigBed	ENCODE
ENCFF864GFC	TF ChIP-seq	GM12878	MLLT1-human	GRCh38	https://www.encodeproject.org/files/ENCFF864GFC/@@download/ENCFF864GFC.bigBed	ENCODE
ENCFF384YCZ	Histone ChIP-seq	hepatocyte	H3K27ac-human	GRCh38	https://www.encodeproject.org/files/ENCFF384YCZ/@@download/ENCFF384YCZ.bigBed	ENCODE
ENCFF966QQR	TF ChIP-seq	K562	KDM1A-human	GRCh38	https://www.encodeproject.org/files/ENCFF966QQR/@@download/ENCFF966QQR.bigBed	ENCODE
ENCFF838OPM	TF ChIP-seq	GM12878	IKZF1-human	GRCh38	https://www.encodeproject.org/files/ENCFF838OPM/@@download/ENCFF838OPM.bigBed	ENCODE
ENCFF541NSA	Histone ChIP-seq	GM23248	H3K4me3-human	GRCh38	https://www.encodeproject.org/files/ENCFF541NSA/@@download/ENCFF541NSA.bigBed	ENCODE
ENCFF905EQT	TF ChIP-seq	K562	NRF1-human	GRCh38	https://www.encodeproject.org/files/ENCFF905EQT/@@download/ENCFF905EQT.bigBed	ENCODE
ENCFF054JWK	Histone ChIP-seq	neural progenitor cell	H3K27ac-human	GRCh38	https://www.encodeproject.org/files/ENCFF054JWK/@@download/ENCFF054JWK.bigBed	ENCODE
ENCFF732WQU	Histone ChIP-seq	hepatocyte	H3K79me2-human	GRCh38	https://www.encodeproject.org/files/ENCFF732WQU/@@download/ENCFF732WQU.bigBed	ENCODE
ENCFF886LUK	TF ChIP-seq	MCF-7	ZBTB40-human	GRCh38	https://www.encodeproject.org/files/ENCFF886LUK/@@download/ENCFF886LUK.bigBed	ENCODE
ENCFF365USQ	Histone ChIP-seq	GM23248	H3K9ac-human	GRCh38	https://www.encodeproject.org/files/ENCFF365USQ/@@download/ENCFF365USQ.bigBed	ENCODE
ENCFF427WAA	Histone ChIP-seq	GM12878	H3K9me3-human	GRCh38	https://www.encodeproject.org/files/ENCFF427WAA/@@download/ENCFF427WAA.bigBed	ENCODE
ENCFF720YKO	Histone ChIP-seq	skeletal muscle myoblast	H3K9me3-human	GRCh38	https://www.encodeproject.org/files/ENCFF720YKO/@@download/ENCFF720YKO.bigBed	ENCODE
ENCFF475JHY	Histone ChIP-seq	mesendoderm	H3K79me2-human	GRCh38	https://www.encodeproject.org/files/ENCFF475JHY/@@download/ENCFF475JHY.bigBed	ENCODE
ENCFF575OYM	Histone ChIP-seq	trophoblast cell	H3K79me2-human	GRCh38	https://www.encodeproject.org/files/ENCFF575OYM/@@download/ENCFF575OYM.bigBed	ENCODE
ENCFF406KES	Histone ChIP-seq	trophoblast cell	H3K36me3-human	GRCh38	https://www.encodeproject.org/files/ENCFF406KES/@@download/ENCFF406KES.bigBed	ENCODE
ENCFF809NIH	Histone ChIP-seq	myotube	H3K36me3-human	GRCh38	https://www.encodeproject.org/files/ENCFF809NIH/@@download/ENCFF809NIH.bigBed	ENCODE
ENCFF685ANL	Histone ChIP-seq	Karpas-422	H3K9me2-human	GRCh38	https://www.encodeproject.org/files/ENCFF685ANL/@@download/ENCFF685ANL.bigBed	ENCODE
ENCFF845TNU	Histone ChIP-seq	mesenchymal stem cell	H3K27me3-human	GRCh38	https://www.encodeproject.org/files/ENCFF845TNU/@@download/ENCFF845TNU.bigBed	ENCODE
ENCFF472KIN	Histone ChIP-seq	osteoblast	H3K4me2-human	GRCh38	https://www.encodeproject.org/files/ENCFF472KIN/@@download/ENCFF472KIN.bigBed	ENCODE
ENCFF162SPR	Histone ChIP-seq	myotube	H3K4me1-human	GRCh38	https://www.encodeproject.org/files/ENCFF162SPR/@@download/ENCFF162SPR.bigBed	ENCODE
ENCFF236HWP	TF ChIP-seq	GM12878	ZFP36-human	GRCh38	https://www.encodeproject.org/files/ENCFF236HWP/@@download/ENCFF236HWP.bigBed	ENCODE
ENCFF044RBH	TF ChIP-seq	GM12878	RXRA-human	GRCh38	https://www.encodeproject.org/files/ENCFF044RBH/@@download/ENCFF044RBH.bigBed	ENCODE
ENCFF994MCP	Histone ChIP-seq	CD14-positive monocyte	H3K9ac-human	GRCh38	https://www.encodeproject.org/files/ENCFF994MCP/@@download/ENCFF994MCP.bigBed	ENCODE
ENCFF003QWA	Histone ChIP-seq	myotube	H4K20me1-human	GRCh38	https://www.encodeproject.org/files/ENCFF003QWA/@@download/ENCFF003QWA.bigBed	ENCODE
ENCFF110JSZ	Histone ChIP-seq	OCI-LY7	H3K4me1-human	GRCh38	https://www.encodeproject.org/files/ENCFF110JSZ/@@download/ENCFF110JSZ.bigBed	ENCODE
ENCFF553ETY	Histone ChIP-seq	trophoblast cell	H2AK5ac-human	GRCh38	https://www.encodeproject.org/files/ENCFF553ETY/@@download/ENCFF553ETY.bigBed	ENCODE
ENCFF455RHY	Histone ChIP-seq	mesenchymal stem cell	H3K4me3-human	GRCh38	https://www.encodeproject.org/files/ENCFF455RHY/@@download/ENCFF455RHY.bigBed	ENCODE
ENCFF527IYU	Histone ChIP-seq	trophoblast cell	H3K14ac-human	GRCh38	https://www.encodeproject.org/files/ENCFF527IYU/@@download/ENCFF527IYU.bigBed	ENCODE
ENCFF094UCE	Histone ChIP-seq	H1	H3K4me3-human	GRCh38	https://www.encodeproject.org/files/ENCFF094UCE/@@download/ENCFF094UCE.bigBed	ENCODE
ENCFF530SPD	Histone ChIP-seq	MCF-7	H3K4me3-human	GRCh38	https://www.encodeproject.org/files/ENCFF530SPD/@@download/ENCFF530SPD.bigBed	ENCODE
ENCFF728KPZ	Histone ChIP-seq	PC-3	H3K9ac-human	GRCh38	https://www.encodeproject.org/files/ENCFF728KPZ/@@download/ENCFF728KPZ.bigBed	ENCODE
ENCFF623ZGM	Histone ChIP-seq	osteoblast	H2AFZ-human	GRCh38	https://www.encodeproject.org/files/ENCFF623ZGM/@@download/ENCFF623ZGM.bigBed	ENCODE
ENCFF180EXZ	Histone ChIP-seq	MM.1S	H3K27ac-human	GRCh38	https://www.encodeproject.org/files/ENCFF180EXZ/@@download/ENCFF180EXZ.bigBed	ENCODE
ENCFF855UBH	Histone ChIP-seq	trophoblast cell	H3K9ac-human	GRCh38	https://www.encodeproject.org/files/ENCFF855UBH/@@download/ENCFF855UBH.bigBed	ENCODE
ENCFF536VBC	Histone ChIP-seq	PC-3	H3K27ac-human	GRCh38	https://www.encodeproject.org/files/ENCFF536VBC/@@download/ENCFF536VBC.bigBed	ENCODE
ENCFF997LPG	Histone ChIP-seq	HepG2	H3K9me3-human	GRCh38	https://www.encodeproject.org/files/ENCFF997LPG/@@download/ENCFF997LPG.bigBed	ENCODE
ENCFF198DQX	TF ChIP-seq	MCF-7	CTCF-human	GRCh38	https://www.encodeproject.org/files/ENCFF198DQX/@@download/ENCFF198DQX.bigBed	ENCODE
ENCFF217EEA	Histone ChIP-seq	mesenchymal stem cell	H3K9ac-human	GRCh38	https://www.encodeproject.org/files/ENCFF217EEA/@@download/ENCFF217EEA.bigBed	ENCODE
ENCFF287LOJ	Histone ChIP-seq	IMR-90	H3K27ac-human	GRCh38	https://www.encodeproject.org/files/ENCFF287LOJ/@@download/ENCFF287LOJ.bigBed	ENCODE
ENCFF811HSO	Histone ChIP-seq	osteoblast	H4K20me1-human	GRCh38	https://www.encodeproject.org/files/ENCFF811HSO/@@download/ENCFF811HSO.bigBed	ENCODE
ENCFF677HHX	Histone ChIP-seq	skeletal muscle myoblast	H3K9ac-human	GRCh38	https://www.encodeproject.org/files/ENCFF677HHX/@@download/ENCFF677HHX.bigBed	ENCODE
ENCFF957BZU	TF ChIP-seq	K562	TBL1XR1-human	GRCh38	https://www.encodeproject.org/files/ENCFF957BZU/@@download/ENCFF957BZU.bigBed	ENCODE
ENCFF651WYF	TF ChIP-seq	K562	CTCF-human	GRCh38	https://www.encodeproject.org/files/ENCFF651WYF/@@download/ENCFF651WYF.bigBed	ENCODE
ENCFF015ISH	Histone ChIP-seq	H1	H3K27me3-human	GRCh38	https://www.encodeproject.org/files/ENCFF015ISH/@@download/ENCFF015ISH.bigBed	ENCODE
ENCFF926ZMK	Histone ChIP-seq	mammary epithelial cell	H3K27me3-human	GRCh38	https://www.encodeproject.org/files/ENCFF926ZMK/@@download/ENCFF926ZMK.bigBed	ENCODE
ENCFF954BXU	Histone ChIP-seq	mammary epithelial cell	H3K27ac-human	GRCh38	https://www.encodeproject.org/files/ENCFF954BXU/@@download/ENCFF954BXU.bigBed	ENCODE
ENCFF118XTF	Histone ChIP-seq	astrocyte	H3K79me2-human	GRCh38	https://www.encodeproject.org/files/ENCFF118XTF/@@download/ENCFF118XTF.bigBed	ENCODE
ENCFF835GBI	Histone ChIP-seq	H1	H4K20me1-human	GRCh38	https://www.encodeproject.org/files/ENCFF835GBI/@@download/ENCFF835GBI.bigBed	ENCODE
ENCFF185TNQ	Histone ChIP-seq	myotube	H3K27me3-human	GRCh38	https://www.encodeproject.org/files/ENCFF185TNQ/@@download/ENCFF185TNQ.bigBed	ENCODE
ENCFF962WCF	Histone ChIP-seq	mesenchymal stem cell	H3K4me2-human	GRCh38	https://www.encodeproject.org/files/ENCFF962WCF/@@download/ENCFF962WCF.bigBed	ENCODE
ENCFF669NZY	TF ChIP-seq	HeLa-S3	EZH2-human	GRCh38	https://www.encodeproject.org/files/ENCFF669NZY/@@download/ENCFF669NZY.bigBed	ENCODE
ENCFF972JVJ	TF ChIP-seq	GM12878	POLR2AphosphoS5-human	GRCh38	https://www.encodeproject.org/files/ENCFF972JVJ/@@download/ENCFF972JVJ.bigBed	ENCODE
ENCFF108MXF	Histone ChIP-seq	CD14-positive monocyte	H3K36me3-human	GRCh38	https://www.encodeproject.org/files/ENCFF108MXF/@@download/ENCFF108MXF.bigBed	ENCODE
ENCFF363NVB	Histone ChIP-seq	mesendoderm	H3K27me3-human	GRCh38	https://www.encodeproject.org/files/ENCFF363NVB/@@download/ENCFF363NVB.bigBed	ENCODE
ENCFF930KLN	Histone ChIP-seq	CD14-positive monocyte	H3K27me3-human	GRCh38	https://www.encodeproject.org/files/ENCFF930KLN/@@download/ENCFF930KLN.bigBed	ENCODE
ENCFF463FZM	Histone ChIP-seq	OCI-LY7	H3K9me2-human	GRCh38	https://www.encodeproject.org/files/ENCFF463FZM/@@download/ENCFF463FZM.bigBed	ENCODE
ENCFF471LPX	Histone ChIP-seq	MM.1S	H3K36me3-human	GRCh38	https://www.encodeproject.org/files/ENCFF471LPX/@@download/ENCFF471LPX.bigBed	ENCODE
ENCFF896VNF	Histone ChIP-seq	MM.1S	H3K9me3-human	GRCh38	https://www.encodeproject.org/files/ENCFF896VNF/@@download/ENCFF896VNF.bigBed	ENCODE
ENCFF612AXI	Histone ChIP-seq	MCF-7	H3K27me3-human	GRCh38	https://www.encodeproject.org/files/ENCFF612AXI/@@download/ENCFF612AXI.bigBed	ENCODE
ENCFF576VTH	Histone ChIP-seq	PC-3	H3K4me3-human	GRCh38	https://www.encodeproject.org/files/ENCFF576VTH/@@download/ENCFF576VTH.bigBed	ENCODE
ENCFF407VEJ	Histone ChIP-seq	Karpas-422	H3K79me2-human	GRCh38	https://www.encodeproject.org/files/ENCFF407VEJ/@@download/ENCFF407VEJ.bigBed	ENCODE
ENCFF622OAH	Histone ChIP-seq	Karpas-422	H3K4me1-human	GRCh38	https://www.encodeproject.org/files/ENCFF622OAH/@@download/ENCFF622OAH.bigBed	ENCODE
ENCFF662LDR	Histone ChIP-seq	H9	H3K36me3-human	GRCh38	https://www.encodeproject.org/files/ENCFF662LDR/@@download/ENCFF662LDR.bigBed	ENCODE
ENCFF587NUT	Histone ChIP-seq	H9	H3K9me3-human	GRCh38	https://www.encodeproject.org/files/ENCFF587NUT/@@download/ENCFF587NUT.bigBed	ENCODE
ENCFF643FFK	Histone ChIP-seq	H9	H3K4me1-human	GRCh38	https://www.encodeproject.org/files/ENCFF643FFK/@@download/ENCFF643FFK.bigBed	ENCODE
ENCFF629PEF	Histone ChIP-seq	H9	H3K27me3-human	GRCh38	https://www.encodeproject.org/files/ENCFF629PEF/@@download/ENCFF629PEF.bigBed	ENCODE
ENCFF897XGN	Histone ChIP-seq	H9	H3K4me3-human	GRCh38	https://www.encodeproject.org/files/ENCFF897XGN/@@download/ENCFF897XGN.bigBed	ENCODE
ENCFF329TBA	TF ChIP-seq	K562	CEBPG-human	GRCh38	https://www.encodeproject.org/files/ENCFF329TBA/@@download/ENCFF329TBA.bigBed	ENCODE
ENCFF074FIK	TF ChIP-seq	K562	CEBPB-human	GRCh38	https://www.encodeproject.org/files/ENCFF074FIK/@@download/ENCFF074FIK.bigBed	ENCODE
ENCFF646JBO	TF ChIP-seq	K562	ELF1-human	GRCh38	https://www.encodeproject.org/files/ENCFF646JBO/@@download/ENCFF646JBO.bigBed	ENCODE
ENCFF590IXA	TF ChIP-seq	K562	BACH1-human	GRCh38	https://www.encodeproject.org/files/ENCFF590IXA/@@download/ENCFF590IXA.bigBed	ENCODE
ENCFF409HYM	TF ChIP-seq	MCF-7	ELF1-human	GRCh38	https://www.encodeproject.org/files/ENCFF409HYM/@@download/ENCFF409HYM.bigBed	ENCODE
ENCFF478GPD	TF ChIP-seq	MCF-7	CEBPG-human	GRCh38	https://www.encodeproject.org/files/ENCFF478GPD/@@download/ENCFF478GPD.bigBed	ENCODE
ENCFF269RQQ	TF ChIP-seq	K562	CUX1-human	GRCh38	https://www.encodeproject.org/files/ENCFF269RQQ/@@download/ENCFF269RQQ.bigBed	ENCODE
ENCFF395BAI	TF ChIP-seq	HepG2	PHF8-human	GRCh38	https://www.encodeproject.org/files/ENCFF395BAI/@@download/ENCFF395BAI.bigBed	ENCODE
ENCFF373MEM	Histone ChIP-seq	PC-9	H3K4me1-human	GRCh38	https://www.encodeproject.org/files/ENCFF373MEM/@@download/ENCFF373MEM.bigBed	ENCODE
ENCFF375PGQ	Histone ChIP-seq	GM23338	H3K4me2-human	GRCh38	https://www.encodeproject.org/files/ENCFF375PGQ/@@download/ENCFF375PGQ.bigBed	ENCODE
ENCFF836RLW	Histone ChIP-seq	PC-9	H3K27ac-human	GRCh38	https://www.encodeproject.org/files/ENCFF836RLW/@@download/ENCFF836RLW.bigBed	ENCODE
ENCFF543LTC	Histone ChIP-seq	GM23338	H3K4me3-human	GRCh38	https://www.encodeproject.org/files/ENCFF543LTC/@@download/ENCFF543LTC.bigBed	ENCODE
ENCFF831VOA	Histone ChIP-seq	PC-9	H3K9ac-human	GRCh38	https://www.encodeproject.org/files/ENCFF831VOA/@@download/ENCFF831VOA.bigBed	ENCODE
ENCFF590HLP	Histone ChIP-seq	PC-9	H3K4me2-human	GRCh38	https://www.encodeproject.org/files/ENCFF590HLP/@@download/ENCFF590HLP.bigBed	ENCODE
ENCFF025LZE	Histone ChIP-seq	PC-9	H3K4me3-human	GRCh38	https://www.encodeproject.org/files/ENCFF025LZE/@@download/ENCFF025LZE.bigBed	ENCODE
ENCFF385ADL	Histone ChIP-seq	neural progenitor cell	H3K4me1-human	GRCh38	https://www.encodeproject.org/files/ENCFF385ADL/@@download/ENCFF385ADL.bigBed	ENCODE
ENCFF641RTG	Histone ChIP-seq	MCF-7	H3K9me2-human	GRCh38	https://www.encodeproject.org/files/ENCFF641RTG/@@download/ENCFF641RTG.bigBed	ENCODE
ENCFF948PMS	Histone ChIP-seq	HCT116	H3K36me3-human	GRCh38	https://www.encodeproject.org/files/ENCFF948PMS/@@download/ENCFF948PMS.bigBed	ENCODE
ENCFF645JLZ	Histone ChIP-seq	PC-3	H3K9me2-human	GRCh38	https://www.encodeproject.org/files/ENCFF645JLZ/@@download/ENCFF645JLZ.bigBed	ENCODE
ENCFF834RWR	Histone ChIP-seq	HCT116	H3K4me3-human	GRCh38	https://www.encodeproject.org/files/ENCFF834RWR/@@download/ENCFF834RWR.bigBed	ENCODE
ENCFF206PWZ	Histone ChIP-seq	HCT116	H3K4me2-human	GRCh38	https://www.encodeproject.org/files/ENCFF206PWZ/@@download/ENCFF206PWZ.bigBed	ENCODE
ENCFF148WDA	Histone ChIP-seq	HCT116	H3K27me3-human	GRCh38	https://www.encodeproject.org/files/ENCFF148WDA/@@download/ENCFF148WDA.bigBed	ENCODE
ENCFF978CNF	Histone ChIP-seq	OCI-LY7	H3K9me3-human	GRCh38	https://www.encodeproject.org/files/ENCFF978CNF/@@download/ENCFF978CNF.bigBed	ENCODE
ENCFF496HZT	TF ChIP-seq	H1	REST-human	GRCh38	https://www.encodeproject.org/files/ENCFF496HZT/@@download/ENCFF496HZT.bigBed	ENCODE
ENCFF434GMW	Histone ChIP-seq	GM23338	H3K4me1-human	GRCh38	https://www.encodeproject.org/files/ENCFF434GMW/@@download/ENCFF434GMW.bigBed	ENCODE
ENCFF212GZR	Histone ChIP-seq	hepatocyte	H3K4me1-human	GRCh38	https://www.encodeproject.org/files/ENCFF212GZR/@@download/ENCFF212GZR.bigBed	ENCODE
ENCFF033HMS	TF ChIP-seq	MCF-7	MAFK-human	GRCh38	https://www.encodeproject.org/files/ENCFF033HMS/@@download/ENCFF033HMS.bigBed	ENCODE
ENCFF588RVK	TF ChIP-seq	MCF-7	SMARCE1-human	GRCh38	https://www.encodeproject.org/files/ENCFF588RVK/@@download/ENCFF588RVK.bigBed	ENCODE
ENCFF418PIY	TF ChIP-seq	GM12878	ZNF592-human	GRCh38	https://www.encodeproject.org/files/ENCFF418PIY/@@download/ENCFF418PIY.bigBed	ENCODE
ENCFF171DNP	TF ChIP-seq	K562	ATF7-human	GRCh38	https://www.encodeproject.org/files/ENCFF171DNP/@@download/ENCFF171DNP.bigBed	ENCODE
ENCFF220KAF	TF ChIP-seq	GM12878	FOXK2-human	GRCh38	https://www.encodeproject.org/files/ENCFF220KAF/@@download/ENCFF220KAF.bigBed	ENCODE
ENCFF510LON	TF ChIP-seq	HEK293T	BHLHE40-human	GRCh38	https://www.encodeproject.org/files/ENCFF510LON/@@download/ENCFF510LON.bigBed	ENCODE
ENCFF727PCG	TF ChIP-seq	HEK293T	NFRKB-human	GRCh38	https://www.encodeproject.org/files/ENCFF727PCG/@@download/ENCFF727PCG.bigBed	ENCODE
ENCFF531RDU	TF ChIP-seq	GM12878	TRIM22-human	GRCh38	https://www.encodeproject.org/files/ENCFF531RDU/@@download/ENCFF531RDU.bigBed	ENCODE
ENCFF065ZEM	TF ChIP-seq	GM12878	BMI1-human	GRCh38	https://www.encodeproject.org/files/ENCFF065ZEM/@@download/ENCFF065ZEM.bigBed	ENCODE
ENCFF232KIX	Histone ChIP-seq	neural progenitor cell	H3K27me3-human	GRCh38	https://www.encodeproject.org/files/ENCFF232KIX/@@download/ENCFF232KIX.bigBed	ENCODE
ENCFF501YVJ	TF ChIP-seq	K562	MNT-human	GRCh38	https://www.encodeproject.org/files/ENCFF501YVJ/@@download/ENCFF501YVJ.bigBed	ENCODE
ENCFF976LFS	TF ChIP-seq	K562	RFX1-human	GRCh38	https://www.encodeproject.org/files/ENCFF976LFS/@@download/ENCFF976LFS.bigBed	ENCODE
ENCFF432VHZ	TF ChIP-seq	MCF-7	TRIM22-human	GRCh38	https://www.encodeproject.org/files/ENCFF432VHZ/@@download/ENCFF432VHZ.bigBed	ENCODE
ENCFF480IWS	TF ChIP-seq	GM12878	ZBTB40-human	GRCh38	https://www.encodeproject.org/files/ENCFF480IWS/@@download/ENCFF480IWS.bigBed	ENCODE
ENCFF983STO	TF ChIP-seq	K562	ATF3-human	GRCh38	https://www.encodeproject.org/files/ENCFF983STO/@@download/ENCFF983STO.bigBed	ENCODE
ENCFF115DEU	TF ChIP-seq	GM12878	RAD51-human	GRCh38	https://www.encodeproject.org/files/ENCFF115DEU/@@download/ENCFF115DEU.bigBed	ENCODE
ENCFF636SHM	Histone ChIP-seq	HeLa-S3	H3K27me3-human	GRCh38	https://www.encodeproject.org/files/ENCFF636SHM/@@download/ENCFF636SHM.bigBed	ENCODE
ENCFF696HSJ	Histone ChIP-seq	H1	H3K36me3-human	GRCh38	https://www.encodeproject.org/files/ENCFF696HSJ/@@download/ENCFF696HSJ.bigBed	ENCODE
ENCFF816AZG	Histone ChIP-seq	mesenchymal stem cell	H3K4me1-human	GRCh38	https://www.encodeproject.org/files/ENCFF816AZG/@@download/ENCFF816AZG.bigBed	ENCODE
ENCFF637YKR	Histone ChIP-seq	neuronal stem cell	H3K27me3-human	GRCh38	https://www.encodeproject.org/files/ENCFF637YKR/@@download/ENCFF637YKR.bigBed	ENCODE
ENCFF155CBK	TF ChIP-seq	K562	GABPA-human	GRCh38	https://www.encodeproject.org/files/ENCFF155CBK/@@download/ENCFF155CBK.bigBed	ENCODE
ENCFF062NIT	Histone ChIP-seq	myotube	H3K27ac-human	GRCh38	https://www.encodeproject.org/files/ENCFF062NIT/@@download/ENCFF062NIT.bigBed	ENCODE
ENCFF682FPR	Histone ChIP-seq	HeLa-S3	H4K20me1-human	GRCh38	https://www.encodeproject.org/files/ENCFF682FPR/@@download/ENCFF682FPR.bigBed	ENCODE
ENCFF429HSB	Histone ChIP-seq	HeLa-S3	H3K79me2-human	GRCh38	https://www.encodeproject.org/files/ENCFF429HSB/@@download/ENCFF429HSB.bigBed	ENCODE
ENCFF945RMK	Histone ChIP-seq	trophoblast cell	H2BK120ac-human	GRCh38	https://www.encodeproject.org/files/ENCFF945RMK/@@download/ENCFF945RMK.bigBed	ENCODE
ENCFF479ITG	Histone ChIP-seq	trophoblast cell	H2AFZ-human	GRCh38	https://www.encodeproject.org/files/ENCFF479ITG/@@download/ENCFF479ITG.bigBed	ENCODE
ENCFF651IUJ	Histone ChIP-seq	MCF-7	H3K4me2-human	GRCh38	https://www.encodeproject.org/files/ENCFF651IUJ/@@download/ENCFF651IUJ.bigBed	ENCODE
ENCFF321RPV	Histone ChIP-seq	neuronal stem cell	H3K4me3-human	GRCh38	https://www.encodeproject.org/files/ENCFF321RPV/@@download/ENCFF321RPV.bigBed	ENCODE
ENCFF288RFC	TF ChIP-seq	A549	CTCF-human	GRCh38	https://www.encodeproject.org/files/ENCFF288RFC/@@download/ENCFF288RFC.bigBed	ENCODE
ENCFF271RSO	TF ChIP-seq	H1	GABPA-human	GRCh38	https://www.encodeproject.org/files/ENCFF271RSO/@@download/ENCFF271RSO.bigBed	ENCODE
ENCFF503VLF	TF ChIP-seq	endothelial cell of umbilical vein	FOS-human	GRCh38	https://www.encodeproject.org/files/ENCFF503VLF/@@download/ENCFF503VLF.bigBed	ENCODE
ENCFF634OII	Histone ChIP-seq	osteoblast	H3K4me1-human	GRCh38	https://www.encodeproject.org/files/ENCFF634OII/@@download/ENCFF634OII.bigBed	ENCODE
ENCFF887JRI	Histone ChIP-seq	CD14-positive monocyte	H4K20me1-human	GRCh38	https://www.encodeproject.org/files/ENCFF887JRI/@@download/ENCFF887JRI.bigBed	ENCODE
ENCFF144RMI	Histone ChIP-seq	osteoblast	H3K36me3-human	GRCh38	https://www.encodeproject.org/files/ENCFF144RMI/@@download/ENCFF144RMI.bigBed	ENCODE
ENCFF359WWB	Histone ChIP-seq	K562	H3K4me1-human	GRCh38	https://www.encodeproject.org/files/ENCFF359WWB/@@download/ENCFF359WWB.bigBed	ENCODE
ENCFF753VAK	Histone ChIP-seq	K562	H3K36me3-human	GRCh38	https://www.encodeproject.org/files/ENCFF753VAK/@@download/ENCFF753VAK.bigBed	ENCODE
ENCFF168ENM	Histone ChIP-seq	HepG2	H3K27me3-human	GRCh38	https://www.encodeproject.org/files/ENCFF168ENM/@@download/ENCFF168ENM.bigBed	ENCODE
ENCFF031AYD	Histone ChIP-seq	HepG2	H4K20me1-human	GRCh38	https://www.encodeproject.org/files/ENCFF031AYD/@@download/ENCFF031AYD.bigBed	ENCODE
ENCFF861WUP	TF ChIP-seq	astrocyte	CTCF-human	GRCh38	https://www.encodeproject.org/files/ENCFF861WUP/@@download/ENCFF861WUP.bigBed	ENCODE
ENCFF486HUI	Histone ChIP-seq	trophoblast cell	H3K27me3-human	GRCh38	https://www.encodeproject.org/files/ENCFF486HUI/@@download/ENCFF486HUI.bigBed	ENCODE
ENCFF852SHL	Histone ChIP-seq	trophoblast cell	H3K4me2-human	GRCh38	https://www.encodeproject.org/files/ENCFF852SHL/@@download/ENCFF852SHL.bigBed	ENCODE
ENCFF913PDR	Histone ChIP-seq	mesenchymal stem cell	H2AK5ac-human	GRCh38	https://www.encodeproject.org/files/ENCFF913PDR/@@download/ENCFF913PDR.bigBed	ENCODE
ENCFF785GEE	Histone ChIP-seq	neuronal stem cell	H3K4ac-human	GRCh38	https://www.encodeproject.org/files/ENCFF785GEE/@@download/ENCFF785GEE.bigBed	ENCODE
ENCFF378FBA	Histone ChIP-seq	GM12878	H3K4me1-human	GRCh38	https://www.encodeproject.org/files/ENCFF378FBA/@@download/ENCFF378FBA.bigBed	ENCODE
ENCFF158SKW	Histone ChIP-seq	MCF-7	H3K4me1-human	GRCh38	https://www.encodeproject.org/files/ENCFF158SKW/@@download/ENCFF158SKW.bigBed	ENCODE
ENCFF075PHE	Histone ChIP-seq	H1	H3K9me3-human	GRCh38	https://www.encodeproject.org/files/ENCFF075PHE/@@download/ENCFF075PHE.bigBed	ENCODE
ENCFF526UNP	Histone ChIP-seq	GM23338	H3K27me3-human	GRCh38	https://www.encodeproject.org/files/ENCFF526UNP/@@download/ENCFF526UNP.bigBed	ENCODE
ENCFF648SNS	Histone ChIP-seq	HCT116	H3K9me2-human	GRCh38	https://www.encodeproject.org/files/ENCFF648SNS/@@download/ENCFF648SNS.bigBed	ENCODE
ENCFF259VLD	Histone ChIP-seq	HCT116	H4K20me1-human	GRCh38	https://www.encodeproject.org/files/ENCFF259VLD/@@download/ENCFF259VLD.bigBed	ENCODE
ENCFF426HSJ	Histone ChIP-seq	GM23248	H3K9me2-human	GRCh38	https://www.encodeproject.org/files/ENCFF426HSJ/@@download/ENCFF426HSJ.bigBed	ENCODE
ENCFF154MVT	Histone ChIP-seq	GM12878	H4K20me1-human	GRCh38	https://www.encodeproject.org/files/ENCFF154MVT/@@download/ENCFF154MVT.bigBed	ENCODE
ENCFF221QJA	Histone ChIP-seq	GM12878	H3K27me3-human	GRCh38	https://www.encodeproject.org/files/ENCFF221QJA/@@download/ENCFF221QJA.bigBed	ENCODE
ENCFF455EPQ	Histone ChIP-seq	PC-9	H4K20me1-human	GRCh38	https://www.encodeproject.org/files/ENCFF455EPQ/@@download/ENCFF455EPQ.bigBed	ENCODE
ENCFF170DYY	Histone ChIP-seq	GM23338	H3K9me2-human	GRCh38	https://www.encodeproject.org/files/ENCFF170DYY/@@download/ENCFF170DYY.bigBed	ENCODE
ENCFF300BYO	Histone ChIP-seq	GM23248	H4K20me1-human	GRCh38	https://www.encodeproject.org/files/ENCFF300BYO/@@download/ENCFF300BYO.bigBed	ENCODE
ENCFF040ZCD	Histone ChIP-seq	MCF-7	H3K27ac-human	GRCh38	https://www.encodeproject.org/files/ENCFF040ZCD/@@download/ENCFF040ZCD.bigBed	ENCODE
ENCFF249MVF	TF ChIP-seq	A549	MAFK-human	GRCh38	https://www.encodeproject.org/files/ENCFF249MVF/@@download/ENCFF249MVF.bigBed	ENCODE
ENCFF871DQS	TF ChIP-seq	MCF-7	E4F1-human	GRCh38	https://www.encodeproject.org/files/ENCFF871DQS/@@download/ENCFF871DQS.bigBed	ENCODE
ENCFF757KVL	TF ChIP-seq	MCF-7	E2F8-human	GRCh38	https://www.encodeproject.org/files/ENCFF757KVL/@@download/ENCFF757KVL.bigBed	ENCODE
ENCFF906JAN	TF ChIP-seq	K562	GTF2F1-human	GRCh38	https://www.encodeproject.org/files/ENCFF906JAN/@@download/ENCFF906JAN.bigBed	ENCODE
ENCFF851DCM	TF ChIP-seq	HepG2	RFX1-human	GRCh38	https://www.encodeproject.org/files/ENCFF851DCM/@@download/ENCFF851DCM.bigBed	ENCODE
ENCFF982LQA	TF ChIP-seq	MCF-7	TARDBP-human	GRCh38	https://www.encodeproject.org/files/ENCFF982LQA/@@download/ENCFF982LQA.bigBed	ENCODE
ENCFF925UYE	TF ChIP-seq	MCF-7	MNT-human	GRCh38	https://www.encodeproject.org/files/ENCFF925UYE/@@download/ENCFF925UYE.bigBed	ENCODE
ENCFF153UXX	TF ChIP-seq	HCT116	ZFX-human	GRCh38	https://www.encodeproject.org/files/ENCFF153UXX/@@download/ENCFF153UXX.bigBed	ENCODE
ENCFF253GMY	TF ChIP-seq	MCF-7	BMI1-human	GRCh38	https://www.encodeproject.org/files/ENCFF253GMY/@@download/ENCFF253GMY.bigBed	ENCODE
ENCFF264WVY	TF ChIP-seq	HepG2	NFRKB-human	GRCh38	https://www.encodeproject.org/files/ENCFF264WVY/@@download/ENCFF264WVY.bigBed	ENCODE
ENCFF724VRV	TF ChIP-seq	MCF-7	SUZ12-human	GRCh38	https://www.encodeproject.org/files/ENCFF724VRV/@@download/ENCFF724VRV.bigBed	ENCODE
ENCFF733PFB	TF ChIP-seq	MCF-7	SMARCA5-human	GRCh38	https://www.encodeproject.org/files/ENCFF733PFB/@@download/ENCFF733PFB.bigBed	ENCODE
ENCFF732LJO	TF ChIP-seq	MCF-7	FOS-human	GRCh38	https://www.encodeproject.org/files/ENCFF732LJO/@@download/ENCFF732LJO.bigBed	ENCODE
ENCFF404VAQ	TF ChIP-seq	A549	HDAC2-human	GRCh38	https://www.encodeproject.org/files/ENCFF404VAQ/@@download/ENCFF404VAQ.bigBed	ENCODE
ENCFF897JLM	TF ChIP-seq	HEK293T	ZNF384-human	GRCh38	https://www.encodeproject.org/files/ENCFF897JLM/@@download/ENCFF897JLM.bigBed	ENCODE
ENCFF404XDM	TF ChIP-seq	GM12878	RBBP5-human	GRCh38	https://www.encodeproject.org/files/ENCFF404XDM/@@download/ENCFF404XDM.bigBed	ENCODE
ENCFF445KQZ	TF ChIP-seq	K562	ARNT-human	GRCh38	https://www.encodeproject.org/files/ENCFF445KQZ/@@download/ENCFF445KQZ.bigBed	ENCODE
ENCFF659VBD	TF ChIP-seq	HEK293T	PKNOX1-human	GRCh38	https://www.encodeproject.org/files/ENCFF659VBD/@@download/ENCFF659VBD.bigBed	ENCODE
ENCFF538GJM	TF ChIP-seq	HEK293T	TARDBP-human	GRCh38	https://www.encodeproject.org/files/ENCFF538GJM/@@download/ENCFF538GJM.bigBed	ENCODE
ENCFF361LZL	TF ChIP-seq	HepG2	ZNF24-human	GRCh38	https://www.encodeproject.org/files/ENCFF361LZL/@@download/ENCFF361LZL.bigBed	ENCODE
ENCFF699VDS	TF ChIP-seq	HepG2	KDM1A-human	GRCh38	https://www.encodeproject.org/files/ENCFF699VDS/@@download/ENCFF699VDS.bigBed	ENCODE
ENCFF296PTF	Histone ChIP-seq	GM12878	H3K4me3-human	GRCh38	https://www.encodeproject.org/files/ENCFF296PTF/@@download/ENCFF296PTF.bigBed	ENCODE
ENCFF380NMM	TF ChIP-seq	MCF-7	SIN3A-human	GRCh38	https://www.encodeproject.org/files/ENCFF380NMM/@@download/ENCFF380NMM.bigBed	ENCODE
ENCFF325SBK	TF ChIP-seq	MCF-7	ZKSCAN1-human	GRCh38	https://www.encodeproject.org/files/ENCFF325SBK/@@download/ENCFF325SBK.bigBed	ENCODE
ENCFF400KNW	TF ChIP-seq	HEK293T	SP1-human	GRCh38	https://www.encodeproject.org/files/ENCFF400KNW/@@download/ENCFF400KNW.bigBed	ENCODE
ENCFF161XWV	TF ChIP-seq	K562	HDGF-human	GRCh38	https://www.encodeproject.org/files/ENCFF161XWV/@@download/ENCFF161XWV.bigBed	ENCODE
ENCFF128ITB	TF ChIP-seq	MCF-7	NRF1-human	GRCh38	https://www.encodeproject.org/files/ENCFF128ITB/@@download/ENCFF128ITB.bigBed	ENCODE
ENCFF429WFB	TF ChIP-seq	K562	ZBTB40-human	GRCh38	https://www.encodeproject.org/files/ENCFF429WFB/@@download/ENCFF429WFB.bigBed	ENCODE
ENCFF752RRX	TF ChIP-seq	HepG2	FOXK2-human	GRCh38	https://www.encodeproject.org/files/ENCFF752RRX/@@download/ENCFF752RRX.bigBed	ENCODE
ENCFF588AIM	TF ChIP-seq	MCF-7	GTF2F1-human	GRCh38	https://www.encodeproject.org/files/ENCFF588AIM/@@download/ENCFF588AIM.bigBed	ENCODE
ENCFF087LLP	TF ChIP-seq	MCF-7	PKNOX1-human	GRCh38	https://www.encodeproject.org/files/ENCFF087LLP/@@download/ENCFF087LLP.bigBed	ENCODE
ENCFF949VNS	TF ChIP-seq	GM12878	NBN-human	GRCh38	https://www.encodeproject.org/files/ENCFF949VNS/@@download/ENCFF949VNS.bigBed	ENCODE
ENCFF734CEJ	TF ChIP-seq	HepG2	HDAC2-human	GRCh38	https://www.encodeproject.org/files/ENCFF734CEJ/@@download/ENCFF734CEJ.bigBed	ENCODE
ENCFF014YFS	TF ChIP-seq	HepG2	CEBPG-human	GRCh38	https://www.encodeproject.org/files/ENCFF014YFS/@@download/ENCFF014YFS.bigBed	ENCODE
ENCFF259GZX	TF ChIP-seq	K562	IKZF1-human	GRCh38	https://www.encodeproject.org/files/ENCFF259GZX/@@download/ENCFF259GZX.bigBed	ENCODE
ENCFF435ALE	TF ChIP-seq	K562	NFXL1-human	GRCh38	https://www.encodeproject.org/files/ENCFF435ALE/@@download/ENCFF435ALE.bigBed	ENCODE
ENCFF892XTI	TF ChIP-seq	GM12878	HDAC2-human	GRCh38	https://www.encodeproject.org/files/ENCFF892XTI/@@download/ENCFF892XTI.bigBed	ENCODE
ENCFF806DUZ	TF ChIP-seq	MCF-7	MLLT1-human	GRCh38	https://www.encodeproject.org/files/ENCFF806DUZ/@@download/ENCFF806DUZ.bigBed	ENCODE
ENCFF926SKE	Histone ChIP-seq	neural progenitor cell	H3K4me2-human	GRCh38	https://www.encodeproject.org/files/ENCFF926SKE/@@download/ENCFF926SKE.bigBed	ENCODE
ENCFF576PFG	TF ChIP-seq	MCF-7	NBN-human	GRCh38	https://www.encodeproject.org/files/ENCFF576PFG/@@download/ENCFF576PFG.bigBed	ENCODE
ENCFF008RFM	TF ChIP-seq	HepG2	SP1-human	GRCh38	https://www.encodeproject.org/files/ENCFF008RFM/@@download/ENCFF008RFM.bigBed	ENCODE
ENCFF038VUN	TF ChIP-seq	K562	DPF2-human	GRCh38	https://www.encodeproject.org/files/ENCFF038VUN/@@download/ENCFF038VUN.bigBed	ENCODE
ENCFF492SEP	TF ChIP-seq	K562	TARDBP-human	GRCh38	https://www.encodeproject.org/files/ENCFF492SEP/@@download/ENCFF492SEP.bigBed	ENCODE
ENCFF002NFQ	TF ChIP-seq	GM12878	TARDBP-human	GRCh38	https://www.encodeproject.org/files/ENCFF002NFQ/@@download/ENCFF002NFQ.bigBed	ENCODE
ENCFF806FUC	TF ChIP-seq	HepG2	FOXA1-human	GRCh38	https://www.encodeproject.org/files/ENCFF806FUC/@@download/ENCFF806FUC.bigBed	ENCODE
ENCFF265MXE	TF ChIP-seq	MCF-7	SP1-human	GRCh38	https://www.encodeproject.org/files/ENCFF265MXE/@@download/ENCFF265MXE.bigBed	ENCODE
ENCFF403NDS	TF ChIP-seq	K562	PKNOX1-human	GRCh38	https://www.encodeproject.org/files/ENCFF403NDS/@@download/ENCFF403NDS.bigBed	ENCODE
ENCFF276SJY	TF ChIP-seq	HepG2	MNT-human	GRCh38	https://www.encodeproject.org/files/ENCFF276SJY/@@download/ENCFF276SJY.bigBed	ENCODE
ENCFF940LHT	Histone ChIP-seq	neural progenitor cell	H3K9ac-human	GRCh38	https://www.encodeproject.org/files/ENCFF940LHT/@@download/ENCFF940LHT.bigBed	ENCODE
ENCFF344JHK	TF ChIP-seq	K562	SMARCA5-human	GRCh38	https://www.encodeproject.org/files/ENCFF344JHK/@@download/ENCFF344JHK.bigBed	ENCODE
ENCFF564TBJ	TF ChIP-seq	MCF-7	DPF2-human	GRCh38	https://www.encodeproject.org/files/ENCFF564TBJ/@@download/ENCFF564TBJ.bigBed	ENCODE
ENCFF540UXO	TF ChIP-seq	K562	MTA2-human	GRCh38	https://www.encodeproject.org/files/ENCFF540UXO/@@download/ENCFF540UXO.bigBed	ENCODE
ENCFF153GWB	TF ChIP-seq	K562	ZNF24-human	GRCh38	https://www.encodeproject.org/files/ENCFF153GWB/@@download/ENCFF153GWB.bigBed	ENCODE
ENCFF338MWX	Histone ChIP-seq	hepatocyte	H3K4me2-human	GRCh38	https://www.encodeproject.org/files/ENCFF338MWX/@@download/ENCFF338MWX.bigBed	ENCODE
ENCFF210BIC	TF ChIP-seq	MCF-7	CTBP1-human	GRCh38	https://www.encodeproject.org/files/ENCFF210BIC/@@download/ENCFF210BIC.bigBed	ENCODE
ENCFF959PSZ	Histone ChIP-seq	neural progenitor cell	H3K4me3-human	GRCh38	https://www.encodeproject.org/files/ENCFF959PSZ/@@download/ENCFF959PSZ.bigBed	ENCODE
ENCFF052CVK	TF ChIP-seq	K562	MLLT1-human	GRCh38	https://www.encodeproject.org/files/ENCFF052CVK/@@download/ENCFF052CVK.bigBed	ENCODE
ENCFF373RMP	Histone ChIP-seq	neural progenitor cell	H3K36me3-human	GRCh38	https://www.encodeproject.org/files/ENCFF373RMP/@@download/ENCFF373RMP.bigBed	ENCODE
ENCFF506ZZH	TF ChIP-seq	MCF-7	GATAD2B-human	GRCh38	https://www.encodeproject.org/files/ENCFF506ZZH/@@download/ENCFF506ZZH.bigBed	ENCODE
ENCFF526VEI	Histone ChIP-seq	hepatocyte	H3K27me3-human	GRCh38	https://www.encodeproject.org/files/ENCFF526VEI/@@download/ENCFF526VEI.bigBed	ENCODE
ENCFF217MUW	ATAC-seq	A549		GRCh38	https://www.encodeproject.org/files/ENCFF217MUW/@@download/ENCFF217MUW.bigBed	ENCODE
ENCFF274MVO	ATAC-seq	GM23338		GRCh38	https://www.encodeproject.org/files/ENCFF274MVO/@@download/ENCFF274MVO.bigBed	ENCODE
ENCFF082LVR	ATAC-seq	GM12878		GRCh38	https://www.encodeproject.org/files/ENCFF082LVR/@@download/ENCFF082LVR.bigBed	ENCODE
ENCFF555QDN	ATAC-seq	K562		GRCh38	https://www.encodeproject.org/files/ENCFF555QDN/@@download/ENCFF555QDN.bigBed	ENCODE
ENCFF430VHN	ATAC-seq	HepG2		GRCh38	https://www.encodeproject.org/files/ENCFF430VHN/@@download/ENCFF430VHN.bigBed	ENCODE
ENCFF430FEA	ATAC-seq	MCF-7		GRCh38	https://www.encodeproject.org/files/ENCFF430FEA/@@download/ENCFF430FEA.bigBed	ENCODE
ENCFF644SIS	ATAC-seq	IMR-90		GRCh38	https://www.encodeproject.org/files/ENCFF644SIS/@@download/ENCFF644SIS.bigBed	ENCODE

## Sheet: TableS3_ChIPAtlas_hg38_Figure1A
Experimental ID	Genome assembly	Antigen class	Antigen	Cell type class	Cell type	Cell type description	Peak-call (BED) (q < 1E-05)	Source
DRX001458	hg38	Histone	H3K36me3	Blood	ML-2	Primary Tissue=Bone Marrow|Tissue Diagnosis=Leukemia Acute Myelogenous	http://dbarchive.biosciencedbc.jp/kyushu-u/hg38/eachData/bed05/DRX001458.05.bed	ChIP-Atlas
DRX002909	hg38	Histone	H3K9me3	Neural	hTERT RPE-1	Primary Tissue=Eye|Tissue Diagnosis=Normal	http://dbarchive.biosciencedbc.jp/kyushu-u/hg38/eachData/bed05/DRX002909.05.bed	ChIP-Atlas
DRX002910	hg38	Histone	H3K27me3	Neural	hTERT RPE-1	Primary Tissue=Eye|Tissue Diagnosis=Normal	http://dbarchive.biosciencedbc.jp/kyushu-u/hg38/eachData/bed05/DRX002910.05.bed	ChIP-Atlas
DRX013175	hg38	Histone	H3K4me3	Digestive tract	DLD-1	Primary Tissue=Colon|Tissue Diagnosis=Adenocarcinoma	http://dbarchive.biosciencedbc.jp/kyushu-u/hg38/eachData/bed05/DRX013175.05.bed	ChIP-Atlas
DRX013177	hg38	Histone	H3K27ac	Digestive tract	DLD-1	Primary Tissue=Colon|Tissue Diagnosis=Adenocarcinoma	http://dbarchive.biosciencedbc.jp/kyushu-u/hg38/eachData/bed05/DRX013177.05.bed	ChIP-Atlas
DRX013178	hg38	Histone	H3K36me3	Digestive tract	DLD-1	Primary Tissue=Colon|Tissue Diagnosis=Adenocarcinoma	http://dbarchive.biosciencedbc.jp/kyushu-u/hg38/eachData/bed05/DRX013178.05.bed	ChIP-Atlas
DRX013180	hg38	TFs and others	CTCF	Digestive tract	DLD-1	Primary Tissue=Colon|Tissue Diagnosis=Adenocarcinoma	http://dbarchive.biosciencedbc.jp/kyushu-u/hg38/eachData/bed05/DRX013180.05.bed	ChIP-Atlas
DRX013181	hg38	TFs and others	RAD21	Digestive tract	DLD-1	Primary Tissue=Colon|Tissue Diagnosis=Adenocarcinoma	http://dbarchive.biosciencedbc.jp/kyushu-u/hg38/eachData/bed05/DRX013181.05.bed	ChIP-Atlas
DRX013182	hg38	Histone	H3K27me3	Digestive tract	DLD-1	Primary Tissue=Colon|Tissue Diagnosis=Adenocarcinoma	http://dbarchive.biosciencedbc.jp/kyushu-u/hg38/eachData/bed05/DRX013182.05.bed	ChIP-Atlas
DRX013185	hg38	Histone	H3K4me3	Kidney	293	Primary Tissue=Kidney|Tissue Diagnosis=Normal	http://dbarchive.biosciencedbc.jp/kyushu-u/hg38/eachData/bed05/DRX013185.05.bed	ChIP-Atlas
DRX013187	hg38	Histone	H3K27ac	Kidney	293	Primary Tissue=Kidney|Tissue Diagnosis=Normal	http://dbarchive.biosciencedbc.jp/kyushu-u/hg38/eachData/bed05/DRX013187.05.bed	ChIP-Atlas
DRX013188	hg38	Histone	H3K36me3	Kidney	293	Primary Tissue=Kidney|Tissue Diagnosis=Normal	http://dbarchive.biosciencedbc.jp/kyushu-u/hg38/eachData/bed05/DRX013188.05.bed	ChIP-Atlas
DRX013190	hg38	TFs and others	CTCF	Kidney	293	Primary Tissue=Kidney|Tissue Diagnosis=Normal	http://dbarchive.biosciencedbc.jp/kyushu-u/hg38/eachData/bed05/DRX013190.05.bed	ChIP-Atlas
DRX013191	hg38	TFs and others	RAD21	Kidney	293	Primary Tissue=Kidney|Tissue Diagnosis=Normal	http://dbarchive.biosciencedbc.jp/kyushu-u/hg38/eachData/bed05/DRX013191.05.bed	ChIP-Atlas
DRX013192	hg38	Histone	H3K27me3	Kidney	293	Primary Tissue=Kidney|Tissue Diagnosis=Normal	http://dbarchive.biosciencedbc.jp/kyushu-u/hg38/eachData/bed05/DRX013192.05.bed	ChIP-Atlas
DRX013193	hg38	Histone	H3K4me3	Kidney	293	Primary Tissue=Kidney|Tissue Diagnosis=Normal	http://dbarchive.biosciencedbc.jp/kyushu-u/hg38/eachData/bed05/DRX013193.05.bed	ChIP-Atlas
DRX013195	hg38	Histone	H3K4me3	Uterus	HeLa	Primary Tissue=Cervix|Tissue Diagnosis=Adenocarcinoma	http://dbarchive.biosciencedbc.jp/kyushu-u/hg38/eachData/bed05/DRX013195.05.bed	ChIP-Atlas
DRX013197	hg38	Histone	H3K27ac	Uterus	HeLa	Primary Tissue=Cervix|Tissue Diagnosis=Adenocarcinoma	http://dbarchive.biosciencedbc.jp/kyushu-u/hg38/eachData/bed05/DRX013197.05.bed	ChIP-Atlas
DRX013198	hg38	Histone	H3K36me3	Uterus	HeLa	Primary Tissue=Cervix|Tissue Diagnosis=Adenocarcinoma	http://dbarchive.biosciencedbc.jp/kyushu-u/hg38/eachData/bed05/DRX013198.05.bed	ChIP-Atlas
DRX013200	hg38	TFs and others	CTCF	Uterus	HeLa	Primary Tissue=Cervix|Tissue Diagnosis=Adenocarcinoma	http://dbarchive.biosciencedbc.jp/kyushu-u/hg38/eachData/bed05/DRX013200.05.bed	ChIP-Atlas
DRX013201	hg38	TFs and others	RAD21	Uterus	HeLa	Primary Tissue=Cervix|Tissue Diagnosis=Adenocarcinoma	http://dbarchive.biosciencedbc.jp/kyushu-u/hg38/eachData/bed05/DRX013201.05.bed	ChIP-Atlas
DRX013202	hg38	Histone	H3K27me3	Uterus	HeLa	Primary Tissue=Cervix|Tissue Diagnosis=Adenocarcinoma	http://dbarchive.biosciencedbc.jp/kyushu-u/hg38/eachData/bed05/DRX013202.05.bed	ChIP-Atlas
DRX013203	hg38	Histone	H3K4me3	Uterus	HeLa	Primary Tissue=Cervix|Tissue Diagnosis=Adenocarcinoma	http://dbarchive.biosciencedbc.jp/kyushu-u/hg38/eachData/bed05/DRX013203.05.bed	ChIP-Atlas
DRX013205	hg38	Histone	H3K4me3	Breast	MCF-7	Primary Tissue=Breast|Site of Extraction=Pleura|Tissue Diagnosis=Adenocarcinoma	http://dbarchive.biosciencedbc.jp/kyushu-u/hg38/eachData/bed05/DRX013205.05.bed	ChIP-Atlas
DRX013207	hg38	Histone	H3K27ac	Breast	MCF-7	Primary Tissue=Breast|Site of Extraction=Pleura|Tissue Diagnosis=Adenocarcinoma	http://dbarchive.biosciencedbc.jp/kyushu-u/hg38/eachData/bed05/DRX013207.05.bed	ChIP-Atlas
DRX013208	hg38	Histone	H3K36me3	Breast	MCF-7	Primary Tissue=Breast|Site of Extraction=Pleura|Tissue Diagnosis=Adenocarcinoma	http://dbarchive.biosciencedbc.jp/kyushu-u/hg38/eachData/bed05/DRX013208.05.bed	ChIP-Atlas
DRX013210	hg38	TFs and others	CTCF	Breast	MCF-7	Primary Tissue=Breast|Site of Extraction=Pleura|Tissue Diagnosis=Adenocarcinoma	http://dbarchive.biosciencedbc.jp/kyushu-u/hg38/eachData/bed05/DRX013210.05.bed	ChIP-Atlas
DRX013211	hg38	TFs and others	RAD21	Breast	MCF-7	Primary Tissue=Breast|Site of Extraction=Pleura|Tissue Diagnosis=Adenocarcinoma	http://dbarchive.biosciencedbc.jp/kyushu-u/hg38/eachData/bed05/DRX013211.05.bed	ChIP-Atlas
DRX013212	hg38	Histone	H3K27me3	Breast	MCF-7	Primary Tissue=Breast|Site of Extraction=Pleura|Tissue Diagnosis=Adenocarcinoma	http://dbarchive.biosciencedbc.jp/kyushu-u/hg38/eachData/bed05/DRX013212.05.bed	ChIP-Atlas
DRX013213	hg38	Histone	H3K4me3	Breast	MCF-7	Primary Tissue=Breast|Site of Extraction=Pleura|Tissue Diagnosis=Adenocarcinoma	http://dbarchive.biosciencedbc.jp/kyushu-u/hg38/eachData/bed05/DRX013213.05.bed	ChIP-Atlas
DRX015217	hg38	Histone	H3K9me3	Lung	A-427	Primary Tissue=Lung|Tissue Diagnosis=Carcinoma	http://dbarchive.biosciencedbc.jp/kyushu-u/hg38/eachData/bed05/DRX015217.05.bed	ChIP-Atlas
DRX015218	hg38	Histone	H3K9K14ac	Lung	A-427	Primary Tissue=Lung|Tissue Diagnosis=Carcinoma	http://dbarchive.biosciencedbc.jp/kyushu-u/hg38/eachData/bed05/DRX015218.05.bed	ChIP-Atlas
DRX015219	hg38	Histone	H3K4me3	Lung	A-427	Primary Tissue=Lung|Tissue Diagnosis=Carcinoma	http://dbarchive.biosciencedbc.jp/kyushu-u/hg38/eachData/bed05/DRX015219.05.bed	ChIP-Atlas
DRX015221	hg38	Histone	H3K36me3	Lung	A-427	Primary Tissue=Lung|Tissue Diagnosis=Carcinoma	http://dbarchive.biosciencedbc.jp/kyushu-u/hg38/eachData/bed05/DRX015221.05.bed	ChIP-Atlas
DRX015222	hg38	Histone	H3K27me3	Lung	A-427	Primary Tissue=Lung|Tissue Diagnosis=Carcinoma	http://dbarchive.biosciencedbc.jp/kyushu-u/hg38/eachData/bed05/DRX015222.05.bed	ChIP-Atlas
DRX015223	hg38	Histone	H3K27ac	Lung	A-427	Primary Tissue=Lung|Tissue Diagnosis=Carcinoma	http://dbarchive.biosciencedbc.jp/kyushu-u/hg38/eachData/bed05/DRX015223.05.bed	ChIP-Atlas
DRX015226	hg38	Histone	H3K9me3	Lung	A549	Primary Tissue=Lung|Tissue Diagnosis=Carcinoma	http://dbarchive.biosciencedbc.jp/kyushu-u/hg38/eachData/bed05/DRX015226.05.bed	ChIP-Atlas
DRX015227	hg38	Histone	H3K9K14ac	Lung	A549	Primary Tissue=Lung|Tissue Diagnosis=Carcinoma	http://dbarchive.biosciencedbc.jp/kyushu-u/hg38/eachData/bed05/DRX015227.05.bed	ChIP-Atlas
DRX015228	hg38	Histone	H3K4me3	Lung	A549	Primary Tissue=Lung|Tissue Diagnosis=Carcinoma	http://dbarchive.biosciencedbc.jp/kyushu-u/hg38/eachData/bed05/DRX015228.05.bed	ChIP-Atlas
DRX015229	hg38	Histone	H3K4me3	Lung	A549	Primary Tissue=Lung|Tissue Diagnosis=Carcinoma	http://dbarchive.biosciencedbc.jp/kyushu-u/hg38/eachData/bed05/DRX015229.05.bed	ChIP-Atlas
DRX015230	hg38	Histone	H3K36me3	Lung	A549	Primary Tissue=Lung|Tissue Diagnosis=Carcinoma	http://dbarchive.biosciencedbc.jp/kyushu-u/hg38/eachData/bed05/DRX015230.05.bed	ChIP-Atlas
DRX015231	hg38	Histone	H3K27me3	Lung	A549	Primary Tissue=Lung|Tissue Diagnosis=Carcinoma	http://dbarchive.biosciencedbc.jp/kyushu-u/hg38/eachData/bed05/DRX015231.05.bed	ChIP-Atlas
DRX015232	hg38	Histone	H3K27ac	Lung	A549	Primary Tissue=Lung|Tissue Diagnosis=Carcinoma	http://dbarchive.biosciencedbc.jp/kyushu-u/hg38/eachData/bed05/DRX015232.05.bed	ChIP-Atlas
DRX015235	hg38	Histone	H3K9me3	Lung	ABC-1	Primary Tissue=Lung|Tissue Diagnosis=Adenocarcinoma	http://dbarchive.biosciencedbc.jp/kyushu-u/hg38/eachData/bed05/DRX015235.05.bed	ChIP-Atlas
DRX015236	hg38	Histone	H3K9K14ac	Lung	ABC-1	Primary Tissue=Lung|Tissue Diagnosis=Adenocarcinoma	http://dbarchive.biosciencedbc.jp/kyushu-u/hg38/eachData/bed05/DRX015236.05.bed	ChIP-Atlas
DRX015237	hg38	Histone	H3K4me3	Lung	ABC-1	Primary Tissue=Lung|Tissue Diagnosis=Adenocarcinoma	http://dbarchive.biosciencedbc.jp/kyushu-u/hg38/eachData/bed05/DRX015237.05.bed	ChIP-Atlas
DRX015239	hg38	Histone	H3K36me3	Lung	ABC-1	Primary Tissue=Lung|Tissue Diagnosis=Adenocarcinoma	http://dbarchive.biosciencedbc.jp/kyushu-u/hg38/eachData/bed05/DRX015239.05.bed	ChIP-Atlas
DRX015240	hg38	Histone	H3K27me3	Lung	ABC-1	Primary Tissue=Lung|Tissue Diagnosis=Adenocarcinoma	http://dbarchive.biosciencedbc.jp/kyushu-u/hg38/eachData/bed05/DRX015240.05.bed	ChIP-Atlas
DRX015241	hg38	Histone	H3K27ac	Lung	ABC-1	Primary Tissue=Lung|Tissue Diagnosis=Adenocarcinoma	http://dbarchive.biosciencedbc.jp/kyushu-u/hg38/eachData/bed05/DRX015241.05.bed	ChIP-Atlas
DRX015244	hg38	Histone	H3K9me3	Lung	NCI-H1299	Primary Tissue=Lung|Tissue Diagnosis=Carcinoma Non-Small Cell	http://dbarchive.biosciencedbc.jp/kyushu-u/hg38/eachData/bed05/DRX015244.05.bed	ChIP-Atlas
DRX015245	hg38	Histone	H3K9K14ac	Lung	NCI-H1299	Primary Tissue=Lung|Tissue Diagnosis=Carcinoma Non-Small Cell	http://dbarchive.biosciencedbc.jp/kyushu-u/hg38/eachData/bed05/DRX015245.05.bed	ChIP-Atlas
DRX015246	hg38	Histone	H3K4me3	Lung	NCI-H1299	Primary Tissue=Lung|Tissue Diagnosis=Carcinoma Non-Small Cell	http://dbarchive.biosciencedbc.jp/kyushu-u/hg38/eachData/bed05/DRX015246.05.bed	ChIP-Atlas
DRX015248	hg38	Histone	H3K36me3	Lung	NCI-H1299	Primary Tissue=Lung|Tissue Diagnosis=Carcinoma Non-Small Cell	http://dbarchive.biosciencedbc.jp/kyushu-u/hg38/eachData/bed05/DRX015248.05.bed	ChIP-Atlas
DRX015249	hg38	Histone	H3K27me3	Lung	NCI-H1299	Primary Tissue=Lung|Tissue Diagnosis=Carcinoma Non-Small Cell	http://dbarchive.biosciencedbc.jp/kyushu-u/hg38/eachData/bed05/DRX015249.05.bed	ChIP-Atlas
DRX015250	hg38	Histone	H3K27ac	Lung	NCI-H1299	Primary Tissue=Lung|Tissue Diagnosis=Carcinoma Non-Small Cell	http://dbarchive.biosciencedbc.jp/kyushu-u/hg38/eachData/bed05/DRX015250.05.bed	ChIP-Atlas
DRX015253	hg38	Histone	H3K9me3	Lung	NCI-H1437	Primary Tissue=Lung|Site of Extraction=Effusion, Pleural|Tissue Diagnosis=Carcinoma Non-Small Cell	http://dbarchive.biosciencedbc.jp/kyushu-u/hg38/eachData/bed05/DRX015253.05.bed	ChIP-Atlas
DRX015254	hg38	Histone	H3K9K14ac	Lung	NCI-H1437	Primary Tissue=Lung|Site of Extraction=Effusion, Pleural|Tissue Diagnosis=Carcinoma Non-Small Cell	http://dbarchive.biosciencedbc.jp/kyushu-u/hg38/eachData/bed05/DRX015254.05.bed	ChIP-Atlas
DRX015255	hg38	Histone	H3K4me3	Lung	NCI-H1437	Primary Tissue=Lung|Site of Extraction=Effusion, Pleural|Tissue Diagnosis=Carcinoma Non-Small Cell	http://dbarchive.biosciencedbc.jp/kyushu-u/hg38/eachData/bed05/DRX015255.05.bed	ChIP-Atlas
DRX015257	hg38	Histone	H3K36me3	Lung	NCI-H1437	Primary Tissue=Lung|Site of Extraction=Effusion, Pleural|Tissue Diagnosis=Carcinoma Non-Small Cell	http://dbarchive.biosciencedbc.jp/kyushu-u/hg38/eachData/bed05/DRX015257.05.bed	ChIP-Atlas
DRX015258	hg38	Histone	H3K27me3	Lung	NCI-H1437	Primary Tissue=Lung|Site of Extraction=Effusion, Pleural|Tissue Diagnosis=Carcinoma Non-Small Cell	http://dbarchive.biosciencedbc.jp/kyushu-u/hg38/eachData/bed05/DRX015258.05.bed	ChIP-Atlas
DRX015259	hg38	Histone	H3K27ac	Lung	NCI-H1437	Primary Tissue=Lung|Site of Extraction=Effusion, Pleural|Tissue Diagnosis=Carcinoma Non-Small Cell	http://dbarchive.biosciencedbc.jp/kyushu-u/hg38/eachData/bed05/DRX015259.05.bed	ChIP-Atlas
DRX015262	hg38	Histone	H3K9me3	Lung	NCI-H1648	Primary Tissue=Lung|Tissue Diagnosis=Adenocarcinoma	http://dbarchive.biosciencedbc.jp/kyushu-u/hg38/eachData/bed05/DRX015262.05.bed	ChIP-Atlas
DRX015263	hg38	Histone	H3K9K14ac	Lung	NCI-H1648	Primary Tissue=Lung|Tissue Diagnosis=Adenocarcinoma	http://dbarchive.biosciencedbc.jp/kyushu-u/hg38/eachData/bed05/DRX015263.05.bed	ChIP-Atlas
DRX015264	hg38	Histone	H3K4me3	Lung	NCI-H1648	Primary Tissue=Lung|Tissue Diagnosis=Adenocarcinoma	http://dbarchive.biosciencedbc.jp/kyushu-u/hg38/eachData/bed05/DRX015264.05.bed	ChIP-Atlas
DRX015266	hg38	Histone	H3K36me3	Lung	NCI-H1648	Primary Tissue=Lung|Tissue Diagnosis=Adenocarcinoma	http://dbarchive.biosciencedbc.jp/kyushu-u/hg38/eachData/bed05/DRX015266.05.bed	ChIP-Atlas
DRX015267	hg38	Histone	H3K27me3	Lung	NCI-H1648	Primary Tissue=Lung|Tissue Diagnosis=Adenocarcinoma	http://dbarchive.biosciencedbc.jp/kyushu-u/hg38/eachData/bed05/DRX015267.05.bed	ChIP-Atlas
DRX015268	hg38	Histone	H3K27ac	Lung	NCI-H1648	Primary Tissue=Lung|Tissue Diagnosis=Adenocarcinoma	http://dbarchive.biosciencedbc.jp/kyushu-u/hg38/eachData/bed05/DRX015268.05.bed	ChIP-Atlas
DRX015271	hg38	Histone	H3K9me3	Lung	NCI-H1650	Primary Tissue=Lung|Site of Extraction=Effusion, Pleural|Tissue Diagnosis=Adenocarcinoma	http://dbarchive.biosciencedbc.jp/kyushu-u/hg38/eachData/bed05/DRX015271.05.bed	ChIP-Atlas
DRX015272	hg38	Histone	H3K9K14ac	Lung	NCI-H1650	Primary Tissue=Lung|Site of Extraction=Effusion, Pleural|Tissue Diagnosis=Adenocarcinoma	http://dbarchive.biosciencedbc.jp/kyushu-u/hg38/eachData/bed05/DRX015272.05.bed	ChIP-Atlas
DRX015273	hg38	Histone	H3K4me3	Lung	NCI-H1650	Primary Tissue=Lung|Site of Extraction=Effusion, Pleural|Tissue Diagnosis=Adenocarcinoma	http://dbarchive.biosciencedbc.jp/kyushu-u/hg38/eachData/bed05/DRX015273.05.bed	ChIP-Atlas
DRX015275	hg38	Histone	H3K36me3	Lung	NCI-H1650	Primary Tissue=Lung|Site of Extraction=Effusion, Pleural|Tissue Diagnosis=Adenocarcinoma	http://dbarchive.biosciencedbc.jp/kyushu-u/hg38/eachData/bed05/DRX015275.05.bed	ChIP-Atlas
DRX015276	hg38	Histone	H3K27me3	Lung	NCI-H1650	Primary Tissue=Lung|Site of Extraction=Effusion, Pleural|Tissue Diagnosis=Adenocarcinoma	http://dbarchive.biosciencedbc.jp/kyushu-u/hg38/eachData/bed05/DRX015276.05.bed	ChIP-Atlas
DRX015277	hg38	Histone	H3K27ac	Lung	NCI-H1650	Primary Tissue=Lung|Site of Extraction=Effusion, Pleural|Tissue Diagnosis=Adenocarcinoma	http://dbarchive.biosciencedbc.jp/kyushu-u/hg38/eachData/bed05/DRX015277.05.bed	ChIP-Atlas
DRX015280	hg38	Histone	H3K9me3	Lung	NCI-H1703	Primary Tissue=Lung|Tissue Diagnosis=Carcinoma Non-Small Cell	http://dbarchive.biosciencedbc.jp/kyushu-u/hg38/eachData/bed05/DRX015280.05.bed	ChIP-Atlas
DRX015281	hg38	Histone	H3K9K14ac	Lung	NCI-H1703	Primary Tissue=Lung|Tissue Diagnosis=Carcinoma Non-Small Cell	http://dbarchive.biosciencedbc.jp/kyushu-u/hg38/eachData/bed05/DRX015281.05.bed	ChIP-Atlas
DRX015282	hg38	Histone	H3K4me3	Lung	NCI-H1703	Primary Tissue=Lung|Tissue Diagnosis=Carcinoma Non-Small Cell	http://dbarchive.biosciencedbc.jp/kyushu-u/hg38/eachData/bed05/DRX015282.05.bed	ChIP-Atlas
DRX015284	hg38	Histone	H3K36me3	Lung	NCI-H1703	Primary Tissue=Lung|Tissue Diagnosis=Carcinoma Non-Small Cell	http://dbarchive.biosciencedbc.jp/kyushu-u/hg38/eachData/bed05/DRX015284.05.bed	ChIP-Atlas
DRX015285	hg38	Histone	H3K27me3	Lung	NCI-H1703	Primary Tissue=Lung|Tissue Diagnosis=Carcinoma Non-Small Cell	http://dbarchive.biosciencedbc.jp/kyushu-u/hg38/eachData/bed05/DRX015285.05.bed	ChIP-Atlas
DRX015286	hg38	Histone	H3K27ac	Lung	NCI-H1703	Primary Tissue=Lung|Tissue Diagnosis=Carcinoma Non-Small Cell	http://dbarchive.biosciencedbc.jp/kyushu-u/hg38/eachData/bed05/DRX015286.05.bed	ChIP-Atlas
DRX015289	hg38	Histone	H3K9me3	Lung	NCI-H1819	Primary Tissue=Lung|Tissue Diagnosis=Adenocarcinoma	http://dbarchive.biosciencedbc.jp/kyushu-u/hg38/eachData/bed05/DRX015289.05.bed	ChIP-Atlas
DRX015290	hg38	Histone	H3K9K14ac	Lung	NCI-H1819	Primary Tissue=Lung|Tissue Diagnosis=Adenocarcinoma	http://dbarchive.biosciencedbc.jp/kyushu-u/hg38/eachData/bed05/DRX015290.05.bed	ChIP-Atlas
DRX015291	hg38	Histone	H3K4me3	Lung	NCI-H1819	Primary Tissue=Lung|Tissue Diagnosis=Adenocarcinoma	http://dbarchive.biosciencedbc.jp/kyushu-u/hg38/eachData/bed05/DRX015291.05.bed	ChIP-Atlas
DRX015293	hg38	Histone	H3K36me3	Lung	NCI-H1819	Primary Tissue=Lung|Tissue Diagnosis=Adenocarcinoma	http://dbarchive.biosciencedbc.jp/kyushu-u/hg38/eachData/bed05/DRX015293.05.bed	ChIP-Atlas
DRX015294	hg38	Histone	H3K27me3	Lung	NCI-H1819	Primary Tissue=Lung|Tissue Diagnosis=Adenocarcinoma	http://dbarchive.biosciencedbc.jp/kyushu-u/hg38/eachData/bed05/DRX015294.05.bed	ChIP-Atlas
DRX015295	hg38	Histone	H3K27ac	Lung	NCI-H1819	Primary Tissue=Lung|Tissue Diagnosis=Adenocarcinoma	http://dbarchive.biosciencedbc.jp/kyushu-u/hg38/eachData/bed05/DRX015295.05.bed	ChIP-Atlas
DRX015298	hg38	Histone	H3K9me3	Lung	NCI-H1975	Primary Tissue=Lung|Tissue Diagnosis=Adenocarcinoma	http://dbarchive.biosciencedbc.jp/kyushu-u/hg38/eachData/bed05/DRX015298.05.bed	ChIP-Atlas
DRX015299	hg38	Histone	H3K9K14ac	Lung	NCI-H1975	Primary Tissue=Lung|Tissue Diagnosis=Adenocarcinoma	http://dbarchive.biosciencedbc.jp/kyushu-u/hg38/eachData/bed05/DRX015299.05.bed	ChIP-Atlas
DRX015300	hg38	Histone	H3K4me3	Lung	NCI-H1975	Primary Tissue=Lung|Tissue Diagnosis=Adenocarcinoma	http://dbarchive.biosciencedbc.jp/kyushu-u/hg38/eachData/bed05/DRX015300.05.bed	ChIP-Atlas
DRX015302	hg38	Histone	H3K36me3	Lung	NCI-H1975	Primary Tissue=Lung|Tissue Diagnosis=Adenocarcinoma	http://dbarchive.biosciencedbc.jp/kyushu-u/hg38/eachData/bed05/DRX015302.05.bed	ChIP-Atlas
DRX015303	hg38	Histone	H3K27me3	Lung	NCI-H1975	Primary Tissue=Lung|Tissue Diagnosis=Adenocarcinoma	http://dbarchive.biosciencedbc.jp/kyushu-u/hg38/eachData/bed05/DRX015303.05.bed	ChIP-Atlas
DRX015304	hg38	Histone	H3K27ac	Lung	NCI-H1975	Primary Tissue=Lung|Tissue Diagnosis=Adenocarcinoma	http://dbarchive.biosciencedbc.jp/kyushu-u/hg38/eachData/bed05/DRX015304.05.bed	ChIP-Atlas
DRX015307	hg38	Histone	H3K9me3	Lung	NCI-H2126	Primary Tissue=Lung|Site of Extraction=Effusion, Pleural|Tissue Diagnosis=Carcinoma Non-Small Cell	http://dbarchive.biosciencedbc.jp/kyushu-u/hg38/eachData/bed05/DRX015307.05.bed	ChIP-Atlas
DRX015308	hg38	Histone	H3K9K14ac	Lung	NCI-H2126	Primary Tissue=Lung|Site of Extraction=Effusion, Pleural|Tissue Diagnosis=Carcinoma Non-Small Cell	http://dbarchive.biosciencedbc.jp/kyushu-u/hg38/eachData/bed05/DRX015308.05.bed	ChIP-Atlas
DRX015309	hg38	Histone	H3K4me3	Lung	NCI-H2126	Primary Tissue=Lung|Site of Extraction=Effusion, Pleural|Tissue Diagnosis=Carcinoma Non-Small Cell	http://dbarchive.biosciencedbc.jp/kyushu-u/hg38/eachData/bed05/DRX015309.05.bed	ChIP-Atlas
DRX015311	hg38	Histone	H3K36me3	Lung	NCI-H2126	Primary Tissue=Lung|Site of Extraction=Effusion, Pleural|Tissue Diagnosis=Carcinoma Non-Small Cell	http://dbarchive.biosciencedbc.jp/kyushu-u/hg38/eachData/bed05/DRX015311.05.bed	ChIP-Atlas
DRX015312	hg38	Histone	H3K27me3	Lung	NCI-H2126	Primary Tissue=Lung|Site of Extraction=Effusion, Pleural|Tissue Diagnosis=Carcinoma Non-Small Cell	http://dbarchive.biosciencedbc.jp/kyushu-u/hg38/eachData/bed05/DRX015312.05.bed	ChIP-Atlas
DRX015313	hg38	Histone	H3K27ac	Lung	NCI-H2126	Primary Tissue=Lung|Site of Extraction=Effusion, Pleural|Tissue Diagnosis=Carcinoma Non-Small Cell	http://dbarchive.biosciencedbc.jp/kyushu-u/hg38/eachData/bed05/DRX015313.05.bed	ChIP-Atlas
DRX015316	hg38	Histone	H3K9me3	Lung	NCI-H2228	Primary Tissue=Lung|Tissue Diagnosis=Carcinoma Non-Small Cell	http://dbarchive.biosciencedbc.jp/kyushu-u/hg38/eachData/bed05/DRX015316.05.bed	ChIP-Atlas
DRX015317	hg38	Histone	H3K9K14ac	Lung	NCI-H2228	Primary Tissue=Lung|Tissue Diagnosis=Carcinoma Non-Small Cell	http://dbarchive.biosciencedbc.jp/kyushu-u/hg38/eachData/bed05/DRX015317.05.bed	ChIP-Atlas
DRX015318	hg38	Histone	H3K4me3	Lung	NCI-H2228	Primary Tissue=Lung|Tissue Diagnosis=Carcinoma Non-Small Cell	http://dbarchive.biosciencedbc.jp/kyushu-u/hg38/eachData/bed05/DRX015318.05.bed	ChIP-Atlas
DRX015320	hg38	Histone	H3K36me3	Lung	NCI-H2228	Primary Tissue=Lung|Tissue Diagnosis=Carcinoma Non-Small Cell	http://dbarchive.biosciencedbc.jp/kyushu-u/hg38/eachData/bed05/DRX015320.05.bed	ChIP-Atlas
DRX015321	hg38	Histone	H3K27me3	Lung	NCI-H2228	Primary Tissue=Lung|Tissue Diagnosis=Carcinoma Non-Small Cell	http://dbarchive.biosciencedbc.jp/kyushu-u/hg38/eachData/bed05/DRX015321.05.bed	ChIP-Atlas
DRX015322	hg38	Histone	H3K27ac	Lung	NCI-H2228	Primary Tissue=Lung|Tissue Diagnosis=Carcinoma Non-Small Cell	http://dbarchive.biosciencedbc.jp/kyushu-u/hg38/eachData/bed05/DRX015322.05.bed	ChIP-Atlas
DRX015325	hg38	Histone	H3K9me3	Lung	NCI-H2347	Primary Tissue=Lung|Tissue Diagnosis=Carcinoma Non-Small Cell	http://dbarchive.biosciencedbc.jp/kyushu-u/hg38/eachData/bed05/DRX015325.05.bed	ChIP-Atlas
DRX015326	hg38	Histone	H3K9K14ac	Lung	NCI-H2347	Primary Tissue=Lung|Tissue Diagnosis=Carcinoma Non-Small Cell	http://dbarchive.biosciencedbc.jp/kyushu-u/hg38/eachData/bed05/DRX015326.05.bed	ChIP-Atlas
DRX015327	hg38	Histone	H3K4me3	Lung	NCI-H2347	Primary Tissue=Lung|Tissue Diagnosis=Carcinoma Non-Small Cell	http://dbarchive.biosciencedbc.jp/kyushu-u/hg38/eachData/bed05/DRX015327.05.bed	ChIP-Atlas
DRX015329	hg38	Histone	H3K36me3	Lung	NCI-H2347	Primary Tissue=Lung|Tissue Diagnosis=Carcinoma Non-Small Cell	http://dbarchive.biosciencedbc.jp/kyushu-u/hg38/eachData/bed05/DRX015329.05.bed	ChIP-Atlas
DRX015330	hg38	Histone	H3K27me3	Lung	NCI-H2347	Primary Tissue=Lung|Tissue Diagnosis=Carcinoma Non-Small Cell	http://dbarchive.biosciencedbc.jp/kyushu-u/hg38/eachData/bed05/DRX015330.05.bed	ChIP-Atlas
DRX015331	hg38	Histone	H3K27ac	Lung	NCI-H2347	Primary Tissue=Lung|Tissue Diagnosis=Carcinoma Non-Small Cell	http://dbarchive.biosciencedbc.jp/kyushu-u/hg38/eachData/bed05/DRX015331.05.bed	ChIP-Atlas
DRX015334	hg38	Histone	H3K9me3	Lung	NCI-H322	Primary Tissue=Lung|Tissue Diagnosis=Carcinoma	http://dbarchive.biosciencedbc.jp/kyushu-u/hg38/eachData/bed05/DRX015334.05.bed	ChIP-Atlas
DRX015335	hg38	Histone	H3K9K14ac	Lung	NCI-H322	Primary Tissue=Lung|Tissue Diagnosis=Carcinoma	http://dbarchive.biosciencedbc.jp/kyushu-u/hg38/eachData/bed05/DRX015335.05.bed	ChIP-Atlas
DRX015336	hg38	Histone	H3K4me3	Lung	NCI-H322	Primary Tissue=Lung|Tissue Diagnosis=Carcinoma	http://dbarchive.biosciencedbc.jp/kyushu-u/hg38/eachData/bed05/DRX015336.05.bed	ChIP-Atlas
DRX015338	hg38	Histone	H3K36me3	Lung	NCI-H322	Primary Tissue=Lung|Tissue Diagnosis=Carcinoma	http://dbarchive.biosciencedbc.jp/kyushu-u/hg38/eachData/bed05/DRX015338.05.bed	ChIP-Atlas
DRX015339	hg38	Histone	H3K27me3	Lung	NCI-H322	Primary Tissue=Lung|Tissue Diagnosis=Carcinoma	http://dbarchive.biosciencedbc.jp/kyushu-u/hg38/eachData/bed05/DRX015339.05.bed	ChIP-Atlas
DRX015340	hg38	Histone	H3K27ac	Lung	NCI-H322	Primary Tissue=Lung|Tissue Diagnosis=Carcinoma	http://dbarchive.biosciencedbc.jp/kyushu-u/hg38/eachData/bed05/DRX015340.05.bed	ChIP-Atlas
DRX015343	hg38	Histone	H3K9me3	Lung	II-18	Primary Tissue=Lung|Tissue Diagnosis=Adenocarcinoma	http://dbarchive.biosciencedbc.jp/kyushu-u/hg38/eachData/bed05/DRX015343.05.bed	ChIP-Atlas
DRX015344	hg38	Histone	H3K9K14ac	Lung	II-18	Primary Tissue=Lung|Tissue Diagnosis=Adenocarcinoma	http://dbarchive.biosciencedbc.jp/kyushu-u/hg38/eachData/bed05/DRX015344.05.bed	ChIP-Atlas
DRX015345	hg38	Histone	H3K4me3	Lung	II-18	Primary Tissue=Lung|Tissue Diagnosis=Adenocarcinoma	http://dbarchive.biosciencedbc.jp/kyushu-u/hg38/eachData/bed05/DRX015345.05.bed	ChIP-Atlas
DRX015347	hg38	Histone	H3K36me3	Lung	II-18	Primary Tissue=Lung|Tissue Diagnosis=Adenocarcinoma	http://dbarchive.biosciencedbc.jp/kyushu-u/hg38/eachData/bed05/DRX015347.05.bed	ChIP-Atlas
DRX015348	hg38	Histone	H3K27me3	Lung	II-18	Primary Tissue=Lung|Tissue Diagnosis=Adenocarcinoma	http://dbarchive.biosciencedbc.jp/kyushu-u/hg38/eachData/bed05/DRX015348.05.bed	ChIP-Atlas
DRX015349	hg38	Histone	H3K27ac	Lung	II-18	Primary Tissue=Lung|Tissue Diagnosis=Adenocarcinoma	http://dbarchive.biosciencedbc.jp/kyushu-u/hg38/eachData/bed05/DRX015349.05.bed	ChIP-Atlas
DRX015352	hg38	Histone	H3K9me3	Lung	LC-2/ad		http://dbarchive.biosciencedbc.jp/kyushu-u/hg38/eachData/bed05/DRX015352.05.bed	ChIP-Atlas
DRX015353	hg38	Histone	H3K9K14ac	Lung	LC-2/ad		http://dbarchive.biosciencedbc.jp/kyushu-u/hg38/eachData/bed05/DRX015353.05.bed	ChIP-Atlas
DRX015354	hg38	Histone	H3K4me3	Lung	LC-2/ad		http://dbarchive.biosciencedbc.jp/kyushu-u/hg38/eachData/bed05/DRX015354.05.bed	ChIP-Atlas
DRX015356	hg38	Histone	H3K36me3	Lung	LC-2/ad		http://dbarchive.biosciencedbc.jp/kyushu-u/hg38/eachData/bed05/DRX015356.05.bed	ChIP-Atlas
DRX015357	hg38	Histone	H3K27me3	Lung	LC-2/ad		http://dbarchive.biosciencedbc.jp/kyushu-u/hg38/eachData/bed05/DRX015357.05.bed	ChIP-Atlas
DRX015358	hg38	Histone	H3K27ac	Lung	LC-2/ad		http://dbarchive.biosciencedbc.jp/kyushu-u/hg38/eachData/bed05/DRX015358.05.bed	ChIP-Atlas
DRX015361	hg38	Histone	H3K9me3	Lung	PC-14	Primary Tissue=Lung|Tissue Diagnosis=Adenocarcinoma	http://dbarchive.biosciencedbc.jp/kyushu-u/hg38/eachData/bed05/DRX015361.05.bed	ChIP-Atlas
DRX015362	hg38	Histone	H3K9K14ac	Lung	PC-14	Primary Tissue=Lung|Tissue Diagnosis=Adenocarcinoma	http://dbarchive.biosciencedbc.jp/kyushu-u/hg38/eachData/bed05/DRX015362.05.bed	ChIP-Atlas
DRX015363	hg38	Histone	H3K4me3	Lung	PC-14	Primary Tissue=Lung|Tissue Diagnosis=Adenocarcinoma	http://dbarchive.biosciencedbc.jp/kyushu-u/hg38/eachData/bed05/DRX015363.05.bed	ChIP-Atlas
DRX015365	hg38	Histone	H3K36me3	Lung	PC-14	Primary Tissue=Lung|Tissue Diagnosis=Adenocarcinoma	http://dbarchive.biosciencedbc.jp/kyushu-u/hg38/eachData/bed05/DRX015365.05.bed	ChIP-Atlas
DRX015366	hg38	Histone	H3K27me3	Lung	PC-14	Primary Tissue=Lung|Tissue Diagnosis=Adenocarcinoma	http://dbarchive.biosciencedbc.jp/kyushu-u/hg38/eachData/bed05/DRX015366.05.bed	ChIP-Atlas
DRX015367	hg38	Histone	H3K27ac	Lung	PC-14	Primary Tissue=Lung|Tissue Diagnosis=Adenocarcinoma	http://dbarchive.biosciencedbc.jp/kyushu-u/hg38/eachData/bed05/DRX015367.05.bed	ChIP-Atlas
DRX015370	hg38	Histone	H3K9me3	Lung	PC-3	Primary Tissue=Prostate|Tissue Diagnosis=Adenocarcinoma	http://dbarchive.biosciencedbc.jp/kyushu-u/hg38/eachData/bed05/DRX015370.05.bed	ChIP-Atlas
DRX015371	hg38	Histone	H3K9K14ac	Lung	PC-3	Primary Tissue=Prostate|Tissue Diagnosis=Adenocarcinoma	http://dbarchive.biosciencedbc.jp/kyushu-u/hg38/eachData/bed05/DRX015371.05.bed	ChIP-Atlas
DRX015372	hg38	Histone	H3K4me3	Lung	PC-3	Primary Tissue=Prostate|Tissue Diagnosis=Adenocarcinoma	http://dbarchive.biosciencedbc.jp/kyushu-u/hg38/eachData/bed05/DRX015372.05.bed	ChIP-Atlas
DRX015373	hg38	Histone	H3K4me3	Lung	PC-3	Primary Tissue=Prostate|Tissue Diagnosis=Adenocarcinoma	http://dbarchive.biosciencedbc.jp/kyushu-u/hg38/eachData/bed05/DRX015373.05.bed	ChIP-Atlas
DRX015374	hg38	Histone	H3K36me3	Lung	PC-3	Primary Tissue=Prostate|Tissue Diagnosis=Adenocarcinoma	http://dbarchive.biosciencedbc.jp/kyushu-u/hg38/eachData/bed05/DRX015374.05.bed	ChIP-Atlas
DRX015375	hg38	Histone	H3K27me3	Lung	PC-3	Primary Tissue=Prostate|Tissue Diagnosis=Adenocarcinoma	http://dbarchive.biosciencedbc.jp/kyushu-u/hg38/eachData/bed05/DRX015375.05.bed	ChIP-Atlas
DRX015376	hg38	Histone	H3K27ac	Lung	PC-3	Primary Tissue=Prostate|Tissue Diagnosis=Adenocarcinoma	http://dbarchive.biosciencedbc.jp/kyushu-u/hg38/eachData/bed05/DRX015376.05.bed	ChIP-Atlas
DRX015379	hg38	Histone	H3K9me3	Lung	PC-7		http://dbarchive.biosciencedbc.jp/kyushu-u/hg38/eachData/bed05/DRX015379.05.bed	ChIP-Atlas
DRX015380	hg38	Histone	H3K9K14ac	Lung	PC-7		http://dbarchive.biosciencedbc.jp/kyushu-u/hg38/eachData/bed05/DRX015380.05.bed	ChIP-Atlas
DRX015381	hg38	Histone	H3K4me3	Lung	PC-7		http://dbarchive.biosciencedbc.jp/kyushu-u/hg38/eachData/bed05/DRX015381.05.bed	ChIP-Atlas
DRX015383	hg38	Histone	H3K36me3	Lung	PC-7		http://dbarchive.biosciencedbc.jp/kyushu-u/hg38/eachData/bed05/DRX015383.05.bed	ChIP-Atlas
DRX015384	hg38	Histone	H3K27me3	Lung	PC-7		http://dbarchive.biosciencedbc.jp/kyushu-u/hg38/eachData/bed05/DRX015384.05.bed	ChIP-Atlas
DRX015385	hg38	Histone	H3K27ac	Lung	PC-7		http://dbarchive.biosciencedbc.jp/kyushu-u/hg38/eachData/bed05/DRX015385.05.bed	ChIP-Atlas
DRX015388	hg38	Histone	H3K9me3	Lung	PC-9	Primary Tissue=Lung|Tissue Diagnosis=Adenocarcinoma	http://dbarchive.biosciencedbc.jp/kyushu-u/hg38/eachData/bed05/DRX015388.05.bed	ChIP-Atlas
DRX015389	hg38	Histone	H3K9K14ac	Lung	PC-9	Primary Tissue=Lung|Tissue Diagnosis=Adenocarcinoma	http://dbarchive.biosciencedbc.jp/kyushu-u/hg38/eachData/bed05/DRX015389.05.bed	ChIP-Atlas
DRX015390	hg38	Histone	H3K4me3	Lung	PC-9	Primary Tissue=Lung|Tissue Diagnosis=Adenocarcinoma	http://dbarchive.biosciencedbc.jp/kyushu-u/hg38/eachData/bed05/DRX015390.05.bed	ChIP-Atlas
DRX015391	hg38	Histone	H3K4me3	Lung	PC-9	Primary Tissue=Lung|Tissue Diagnosis=Adenocarcinoma	http://dbarchive.biosciencedbc.jp/kyushu-u/hg38/eachData/bed05/DRX015391.05.bed	ChIP-Atlas
DRX015392	hg38	Histone	H3K36me3	Lung	PC-9	Primary Tissue=Lung|Tissue Diagnosis=Adenocarcinoma	http://dbarchive.biosciencedbc.jp/kyushu-u/hg38/eachData/bed05/DRX015392.05.bed	ChIP-Atlas
DRX015393	hg38	Histone	H3K27me3	Lung	PC-9	Primary Tissue=Lung|Tissue Diagnosis=Adenocarcinoma	http://dbarchive.biosciencedbc.jp/kyushu-u/hg38/eachData/bed05/DRX015393.05.bed	ChIP-Atlas
DRX015394	hg38	Histone	H3K27ac	Lung	PC-9	Primary Tissue=Lung|Tissue Diagnosis=Adenocarcinoma	http://dbarchive.biosciencedbc.jp/kyushu-u/hg38/eachData/bed05/DRX015394.05.bed	ChIP-Atlas
DRX015397	hg38	Histone	H3K9me3	Lung	RERF-LC-Ad1	Primary Tissue=Lung|Tissue Diagnosis=Adenocarcinoma	http://dbarchive.biosciencedbc.jp/kyushu-u/hg38/eachData/bed05/DRX015397.05.bed	ChIP-Atlas
DRX015398	hg38	Histone	H3K9K14ac	Lung	RERF-LC-Ad1	Primary Tissue=Lung|Tissue Diagnosis=Adenocarcinoma	http://dbarchive.biosciencedbc.jp/kyushu-u/hg38/eachData/bed05/DRX015398.05.bed	ChIP-Atlas
DRX015399	hg38	Histone	H3K4me3	Lung	RERF-LC-Ad1	Primary Tissue=Lung|Tissue Diagnosis=Adenocarcinoma	http://dbarchive.biosciencedbc.jp/kyushu-u/hg38/eachData/bed05/DRX015399.05.bed	ChIP-Atlas
DRX015401	hg38	Histone	H3K36me3	Lung	RERF-LC-Ad1	Primary Tissue=Lung|Tissue Diagnosis=Adenocarcinoma	http://dbarchive.biosciencedbc.jp/kyushu-u/hg38/eachData/bed05/DRX015401.05.bed	ChIP-Atlas
DRX015402	hg38	Histone	H3K27me3	Lung	RERF-LC-Ad1	Primary Tissue=Lung|Tissue Diagnosis=Adenocarcinoma	http://dbarchive.biosciencedbc.jp/kyushu-u/hg38/eachData/bed05/DRX015402.05.bed	ChIP-Atlas
DRX015403	hg38	Histone	H3K27ac	Lung	RERF-LC-Ad1	Primary Tissue=Lung|Tissue Diagnosis=Adenocarcinoma	http://dbarchive.biosciencedbc.jp/kyushu-u/hg38/eachData/bed05/DRX015403.05.bed	ChIP-Atlas
DRX015406	hg38	Histone	H3K9me3	Lung	RERF-LC-Ad2	Primary Tissue=Lung|Tissue Diagnosis=Adenocarcinoma	http://dbarchive.biosciencedbc.jp/kyushu-u/hg38/eachData/bed05/DRX015406.05.bed	ChIP-Atlas
DRX015407	hg38	Histone	H3K9K14ac	Lung	RERF-LC-Ad2	Primary Tissue=Lung|Tissue Diagnosis=Adenocarcinoma	http://dbarchive.biosciencedbc.jp/kyushu-u/hg38/eachData/bed05/DRX015407.05.bed	ChIP-Atlas
DRX015408	hg38	Histone	H3K4me3	Lung	RERF-LC-Ad2	Primary Tissue=Lung|Tissue Diagnosis=Adenocarcinoma	http://dbarchive.biosciencedbc.jp/kyushu-u/hg38/eachData/bed05/DRX015408.05.bed	ChIP-Atlas
DRX015410	hg38	Histone	H3K36me3	Lung	RERF-LC-Ad2	Primary Tissue=Lung|Tissue Diagnosis=Adenocarcinoma	http://dbarchive.biosciencedbc.jp/kyushu-u/hg38/eachData/bed05/DRX015410.05.bed	ChIP-Atlas
DRX015411	hg38	Histone	H3K27me3	Lung	RERF-LC-Ad2	Primary Tissue=Lung|Tissue Diagnosis=Adenocarcinoma	http://dbarchive.biosciencedbc.jp/kyushu-u/hg38/eachData/bed05/DRX015411.05.bed	ChIP-Atlas
DRX015412	hg38	Histone	H3K27ac	Lung	RERF-LC-Ad2	Primary Tissue=Lung|Tissue Diagnosis=Adenocarcinoma	http://dbarchive.biosciencedbc.jp/kyushu-u/hg38/eachData/bed05/DRX015412.05.bed	ChIP-Atlas
DRX015415	hg38	Histone	H3K9me3	Lung	RERF-LC-KJ	Primary Tissue=Lung|Tissue Diagnosis=Adenocarcinoma	http://dbarchive.biosciencedbc.jp/kyushu-u/hg38/eachData/bed05/DRX015415.05.bed	ChIP-Atlas
DRX015416	hg38	Histone	H3K9K14ac	Lung	RERF-LC-KJ	Primary Tissue=Lung|Tissue Diagnosis=Adenocarcinoma	http://dbarchive.biosciencedbc.jp/kyushu-u/hg38/eachData/bed05/DRX015416.05.bed	ChIP-Atlas
DRX015417	hg38	Histone	H3K4me3	Lung	RERF-LC-KJ	Primary Tissue=Lung|Tissue Diagnosis=Adenocarcinoma	http://dbarchive.biosciencedbc.jp/kyushu-u/hg38/eachData/bed05/DRX015417.05.bed	ChIP-Atlas
DRX015419	hg38	Histone	H3K36me3	Lung	RERF-LC-KJ	Primary Tissue=Lung|Tissue Diagnosis=Adenocarcinoma	http://dbarchive.biosciencedbc.jp/kyushu-u/hg38/eachData/bed05/DRX015419.05.bed	ChIP-Atlas
DRX015420	hg38	Histone	H3K27me3	Lung	RERF-LC-KJ	Primary Tissue=Lung|Tissue Diagnosis=Adenocarcinoma	http://dbarchive.biosciencedbc.jp/kyushu-u/hg38/eachData/bed05/DRX015420.05.bed	ChIP-Atlas
DRX015421	hg38	Histone	H3K27ac	Lung	RERF-LC-KJ	Primary Tissue=Lung|Tissue Diagnosis=Adenocarcinoma	http://dbarchive.biosciencedbc.jp/kyushu-u/hg38/eachData/bed05/DRX015421.05.bed	ChIP-Atlas
DRX015424	hg38	Histone	H3K9me3	Lung	RERF-LC-MS	Primary Tissue=Lung|Tissue Diagnosis=Carcinoma Non-Small Cell	http://dbarchive.biosciencedbc.jp/kyushu-u/hg38/eachData/bed05/DRX015424.05.bed	ChIP-Atlas
DRX015425	hg38	Histone	H3K9K14ac	Lung	RERF-LC-MS	Primary Tissue=Lung|Tissue Diagnosis=Carcinoma Non-Small Cell	http://dbarchive.biosciencedbc.jp/kyushu-u/hg38/eachData/bed05/DRX015425.05.bed	ChIP-Atlas
DRX015426	hg38	Histone	H3K4me3	Lung	RERF-LC-MS	Primary Tissue=Lung|Tissue Diagnosis=Carcinoma Non-Small Cell	http://dbarchive.biosciencedbc.jp/kyushu-u/hg38/eachData/bed05/DRX015426.05.bed	ChIP-Atlas
DRX015428	hg38	Histone	H3K36me3	Lung	RERF-LC-MS	Primary Tissue=Lung|Tissue Diagnosis=Carcinoma Non-Small Cell	http://dbarchive.biosciencedbc.jp/kyushu-u/hg38/eachData/bed05/DRX015428.05.bed	ChIP-Atlas
DRX015429	hg38	Histone	H3K27me3	Lung	RERF-LC-MS	Primary Tissue=Lung|Tissue Diagnosis=Carcinoma Non-Small Cell	http://dbarchive.biosciencedbc.jp/kyushu-u/hg38/eachData/bed05/DRX015429.05.bed	ChIP-Atlas
DRX015430	hg38	Histone	H3K27ac	Lung	RERF-LC-MS	Primary Tissue=Lung|Tissue Diagnosis=Carcinoma Non-Small Cell	http://dbarchive.biosciencedbc.jp/kyushu-u/hg38/eachData/bed05/DRX015430.05.bed	ChIP-Atlas
DRX015433	hg38	Histone	H3K9me3	Lung	RERF-LC-OK	Primary Tissue=Unknown|Tissue Diagnosis=Adenocarcinoma	http://dbarchive.biosciencedbc.jp/kyushu-u/hg38/eachData/bed05/DRX015433.05.bed	ChIP-Atlas
DRX015434	hg38	Histone	H3K9K14ac	Lung	RERF-LC-OK	Primary Tissue=Unknown|Tissue Diagnosis=Adenocarcinoma	http://dbarchive.biosciencedbc.jp/kyushu-u/hg38/eachData/bed05/DRX015434.05.bed	ChIP-Atlas
DRX015435	hg38	Histone	H3K4me3	Lung	RERF-LC-OK	Primary Tissue=Unknown|Tissue Diagnosis=Adenocarcinoma	http://dbarchive.biosciencedbc.jp/kyushu-u/hg38/eachData/bed05/DRX015435.05.bed	ChIP-Atlas
DRX015437	hg38	Histone	H3K36me3	Lung	RERF-LC-OK	Primary Tissue=Unknown|Tissue Diagnosis=Adenocarcinoma	http://dbarchive.biosciencedbc.jp/kyushu-u/hg38/eachData/bed05/DRX015437.05.bed	ChIP-Atlas
DRX015438	hg38	Histone	H3K27me3	Lung	RERF-LC-OK	Primary Tissue=Unknown|Tissue Diagnosis=Adenocarcinoma	http://dbarchive.biosciencedbc.jp/kyushu-u/hg38/eachData/bed05/DRX015438.05.bed	ChIP-Atlas
DRX015439	hg38	Histone	H3K27ac	Lung	RERF-LC-OK	Primary Tissue=Unknown|Tissue Diagnosis=Adenocarcinoma	http://dbarchive.biosciencedbc.jp/kyushu-u/hg38/eachData/bed05/DRX015439.05.bed	ChIP-Atlas
DRX015442	hg38	Histone	H3K9me3	Lung	VMRC-LCD	Primary Tissue=Lung|Tissue Diagnosis=Adenocarcinoma	http://dbarchive.biosciencedbc.jp/kyushu-u/hg38/eachData/bed05/DRX015442.05.bed	ChIP-Atlas
DRX015443	hg38	Histone	H3K9K14ac	Lung	VMRC-LCD	Primary Tissue=Lung|Tissue Diagnosis=Adenocarcinoma	http://dbarchive.biosciencedbc.jp/kyushu-u/hg38/eachData/bed05/DRX015443.05.bed	ChIP-Atlas
DRX015444	hg38	Histone	H3K4me3	Lung	VMRC-LCD	Primary Tissue=Lung|Tissue Diagnosis=Adenocarcinoma	http://dbarchive.biosciencedbc.jp/kyushu-u/hg38/eachData/bed05/DRX015444.05.bed	ChIP-Atlas
DRX015446	hg38	Histone	H3K36me3	Lung	VMRC-LCD	Primary Tissue=Lung|Tissue Diagnosis=Adenocarcinoma	http://dbarchive.biosciencedbc.jp/kyushu-u/hg38/eachData/bed05/DRX015446.05.bed	ChIP-Atlas
DRX015447	hg38	Histone	H3K27me3	Lung	VMRC-LCD	Primary Tissue=Lung|Tissue Diagnosis=Adenocarcinoma	http://dbarchive.biosciencedbc.jp/kyushu-u/hg38/eachData/bed05/DRX015447.05.bed	ChIP-Atlas
DRX015448	hg38	Histone	H3K27ac	Lung	VMRC-LCD	Primary Tissue=Lung|Tissue Diagnosis=Adenocarcinoma	http://dbarchive.biosciencedbc.jp/kyushu-u/hg38/eachData/bed05/DRX015448.05.bed	ChIP-Atlas
DRX223745	hg38	Histone	H3K4me3	Neural	KNS-42	Primary Tissue=Brain|Tissue Diagnosis=Glioma	http://dbarchive.biosciencedbc.jp/kyushu-u/hg38/eachData/bed05/DRX223745.05.bed	ChIP-Atlas
DRX223747	hg38	Histone	H3.3	Neural	KNS-42	Primary Tissue=Brain|Tissue Diagnosis=Glioma	http://dbarchive.biosciencedbc.jp/kyushu-u/hg38/eachData/bed05/DRX223747.05.bed	ChIP-Atlas
ERX008568	hg38	TFs and others	FOXA1	Breast	ZR-75-1	Primary Tissue=Breast|Tissue Diagnosis=Adenocarcinoma Ductal	http://dbarchive.biosciencedbc.jp/kyushu-u/hg38/eachData/bed05/ERX008568.05.bed	ChIP-Atlas
ERX008569	hg38	TFs and others	ESR1	Breast	ZR-75-1	Primary Tissue=Breast|Tissue Diagnosis=Adenocarcinoma Ductal	http://dbarchive.biosciencedbc.jp/kyushu-u/hg38/eachData/bed05/ERX008569.05.bed	ChIP-Atlas
ERX008570	hg38	TFs and others	ESR1	Breast	Breast cancer cells		http://dbarchive.biosciencedbc.jp/kyushu-u/hg38/eachData/bed05/ERX008570.05.bed	ChIP-Atlas
ERX008572	hg38	TFs and others	ESR1	Breast	MCF-7	Primary Tissue=Breast|Site of Extraction=Pleura|Tissue Diagnosis=Adenocarcinoma	http://dbarchive.biosciencedbc.jp/kyushu-u/hg38/eachData/bed05/ERX008572.05.bed	ChIP-Atlas
ERX008573	hg38	TFs and others	CTCF	Breast	MCF-7	Primary Tissue=Breast|Site of Extraction=Pleura|Tissue Diagnosis=Adenocarcinoma	http://dbarchive.biosciencedbc.jp/kyushu-u/hg38/eachData/bed05/ERX008573.05.bed	ChIP-Atlas
ERX008574	hg38	TFs and others	ESR1	Breast	MCF-7	Primary Tissue=Breast|Site of Extraction=Pleura|Tissue Diagnosis=Adenocarcinoma	http://dbarchive.biosciencedbc.jp/kyushu-u/hg38/eachData/bed05/ERX008574.05.bed	ChIP-Atlas
ERX008575	hg38	TFs and others	ESR1	Breast	MCF-7	Primary Tissue=Breast|Site of Extraction=Pleura|Tissue Diagnosis=Adenocarcinoma	http://dbarchive.biosciencedbc.jp/kyushu-u/hg38/eachData/bed05/ERX008575.05.bed	ChIP-Atlas
ERX008576	hg38	TFs and others	ESR1	Breast	MCF-7	Primary Tissue=Breast|Site of Extraction=Pleura|Tissue Diagnosis=Adenocarcinoma	http://dbarchive.biosciencedbc.jp/kyushu-u/hg38/eachData/bed05/ERX008576.05.bed	ChIP-Atlas
ERX008579	hg38	TFs and others	ESR1	Breast	MCF-7	Primary Tissue=Breast|Site of Extraction=Pleura|Tissue Diagnosis=Adenocarcinoma	http://dbarchive.biosciencedbc.jp/kyushu-u/hg38/eachData/bed05/ERX008579.05.bed	ChIP-Atlas
ERX008580	hg38	TFs and others	ESR1	Breast	T-47D	Primary Tissue=Breast|Tissue Diagnosis=Adenocarcinoma Ductal	http://dbarchive.biosciencedbc.jp/kyushu-u/hg38/eachData/bed05/ERX008580.05.bed	ChIP-Atlas
ERX008581	hg38	TFs and others	FOXA1	Breast	Breast cancer cells		http://dbarchive.biosciencedbc.jp/kyushu-u/hg38/eachData/bed05/ERX008581.05.bed	ChIP-Atlas
ERX008583	hg38	TFs and others	ESR1	Breast	ZR-75-1	Primary Tissue=Breast|Tissue Diagnosis=Adenocarcinoma Ductal	http://dbarchive.biosciencedbc.jp/kyushu-u/hg38/eachData/bed05/ERX008583.05.bed	ChIP-Atlas
ERX008585	hg38	TFs and others	CTCF	Breast	MCF-7	Primary Tissue=Breast|Site of Extraction=Pleura|Tissue Diagnosis=Adenocarcinoma	http://dbarchive.biosciencedbc.jp/kyushu-u/hg38/eachData/bed05/ERX008585.05.bed	ChIP-Atlas
ERX008586	hg38	TFs and others	ESR1	Breast	T-47D	Primary Tissue=Breast|Tissue Diagnosis=Adenocarcinoma Ductal	http://dbarchive.biosciencedbc.jp/kyushu-u/hg38/eachData/bed05/ERX008586.05.bed	ChIP-Atlas
ERX008587	hg38	TFs and others	ESR1	Breast	MCF-7	Primary Tissue=Breast|Site of Extraction=Pleura|Tissue Diagnosis=Adenocarcinoma	http://dbarchive.biosciencedbc.jp/kyushu-u/hg38/eachData/bed05/ERX008587.05.bed	ChIP-Atlas
ERX008589	hg38	TFs and others	ESR1	Breast	MCF-7	Primary Tissue=Breast|Site of Extraction=Pleura|Tissue Diagnosis=Adenocarcinoma	http://dbarchive.biosciencedbc.jp/kyushu-u/hg38/eachData/bed05/ERX008589.05.bed	ChIP-Atlas
ERX008590	hg38	TFs and others	ESR1	Breast	MCF-7	Primary Tissue=Breast|Site of Extraction=Pleura|Tissue Diagnosis=Adenocarcinoma	http://dbarchive.biosciencedbc.jp/kyushu-u/hg38/eachData/bed05/ERX008590.05.bed	ChIP-Atlas
ERX008591	hg38	TFs and others	CTCF	Breast	MCF-7	Primary Tissue=Breast|Site of Extraction=Pleura|Tissue Diagnosis=Adenocarcinoma	http://dbarchive.biosciencedbc.jp/kyushu-u/hg38/eachData/bed05/ERX008591.05.bed	ChIP-Atlas
ERX008592	hg38	TFs and others	ESR1	Breast	MCF-7	Primary Tissue=Breast|Site of Extraction=Pleura|Tissue Diagnosis=Adenocarcinoma	http://dbarchive.biosciencedbc.jp/kyushu-u/hg38/eachData/bed05/ERX008592.05.bed	ChIP-Atlas
ERX008593	hg38	TFs and others	ESR1	Breast	MCF-7	Primary Tissue=Breast|Site of Extraction=Pleura|Tissue Diagnosis=Adenocarcinoma	http://dbarchive.biosciencedbc.jp/kyushu-u/hg38/eachData/bed05/ERX008593.05.bed	ChIP-Atlas
ERX008594	hg38	TFs and others	ESR1	Breast	MCF-7	Primary Tissue=Breast|Site of Extraction=Pleura|Tissue Diagnosis=Adenocarcinoma	http://dbarchive.biosciencedbc.jp/kyushu-u/hg38/eachData/bed05/ERX008594.05.bed	ChIP-Atlas
ERX008595	hg38	TFs and others	ESR1	Breast	MCF-7	Primary Tissue=Breast|Site of Extraction=Pleura|Tissue Diagnosis=Adenocarcinoma	http://dbarchive.biosciencedbc.jp/kyushu-u/hg38/eachData/bed05/ERX008595.05.bed	ChIP-Atlas
ERX008596	hg38	TFs and others	CTCF	Breast	MCF-7	Primary Tissue=Breast|Site of Extraction=Pleura|Tissue Diagnosis=Adenocarcinoma	http://dbarchive.biosciencedbc.jp/kyushu-u/hg38/eachData/bed05/ERX008596.05.bed	ChIP-Atlas
ERX008598	hg38	TFs and others	FOXA1	Breast	MCF-7	Primary Tissue=Breast|Site of Extraction=Pleura|Tissue Diagnosis=Adenocarcinoma	http://dbarchive.biosciencedbc.jp/kyushu-u/hg38/eachData/bed05/ERX008598.05.bed	ChIP-Atlas
ERX008600	hg38	TFs and others	FOXA1	Breast	MCF-7	Primary Tissue=Breast|Site of Extraction=Pleura|Tissue Diagnosis=Adenocarcinoma	http://dbarchive.biosciencedbc.jp/kyushu-u/hg38/eachData/bed05/ERX008600.05.bed	ChIP-Atlas
ERX008602	hg38	TFs and others	ESR1	Breast	MCF-7	Primary Tissue=Breast|Site of Extraction=Pleura|Tissue Diagnosis=Adenocarcinoma	http://dbarchive.biosciencedbc.jp/kyushu-u/hg38/eachData/bed05/ERX008602.05.bed	ChIP-Atlas
ERX008603	hg38	TFs and others	ESR1	Breast	MCF-7	Primary Tissue=Breast|Site of Extraction=Pleura|Tissue Diagnosis=Adenocarcinoma	http://dbarchive.biosciencedbc.jp/kyushu-u/hg38/eachData/bed05/ERX008603.05.bed	ChIP-Atlas
ERX008604	hg38	TFs and others	ESR1	Breast	ZR-75-1	Primary Tissue=Breast|Tissue Diagnosis=Adenocarcinoma Ductal	http://dbarchive.biosciencedbc.jp/kyushu-u/hg38/eachData/bed05/ERX008604.05.bed	ChIP-Atlas
ERX008605	hg38	TFs and others	FOXA1	Breast	T-47D	Primary Tissue=Breast|Tissue Diagnosis=Adenocarcinoma Ductal	http://dbarchive.biosciencedbc.jp/kyushu-u/hg38/eachData/bed05/ERX008605.05.bed	ChIP-Atlas
ERX008607	hg38	TFs and others	ESR1	Breast	T-47D	Primary Tissue=Breast|Tissue Diagnosis=Adenocarcinoma Ductal	http://dbarchive.biosciencedbc.jp/kyushu-u/hg38/eachData/bed05/ERX008607.05.bed	ChIP-Atlas
ERX008608	hg38	TFs and others	ESR1	Breast	MCF-7	Primary Tissue=Breast|Site of Extraction=Pleura|Tissue Diagnosis=Adenocarcinoma	http://dbarchive.biosciencedbc.jp/kyushu-u/hg38/eachData/bed05/ERX008608.05.bed	ChIP-Atlas
ERX008610	hg38	TFs and others	ESR1	Breast	T-47D	Primary Tissue=Breast|Tissue Diagnosis=Adenocarcinoma Ductal	http://dbarchive.biosciencedbc.jp/kyushu-u/hg38/eachData/bed05/ERX008610.05.bed	ChIP-Atlas
ERX008611	hg38	TFs and others	CTCF	Breast	MCF-7	Primary Tissue=Breast|Site of Extraction=Pleura|Tissue Diagnosis=Adenocarcinoma	http://dbarchive.biosciencedbc.jp/kyushu-u/hg38/eachData/bed05/ERX008611.05.bed	ChIP-Atlas
ERX008612	hg38	TFs and others	FOXA1	Breast	MCF-7	Primary Tissue=Breast|Site of Extraction=Pleura|Tissue Diagnosis=Adenocarcinoma	http://dbarchive.biosciencedbc.jp/kyushu-u/hg38/eachData/bed05/ERX008612.05.bed	ChIP-Atlas
ERX008613	hg38	TFs and others	ESR1	Breast	ZR-75-1	Primary Tissue=Breast|Tissue Diagnosis=Adenocarcinoma Ductal	http://dbarchive.biosciencedbc.jp/kyushu-u/hg38/eachData/bed05/ERX008613.05.bed	ChIP-Atlas
ERX008614	hg38	TFs and others	ESR1	Breast	MCF-7	Primary Tissue=Breast|Site of Extraction=Pleura|Tissue Diagnosis=Adenocarcinoma	http://dbarchive.biosciencedbc.jp/kyushu-u/hg38/eachData/bed05/ERX008614.05.bed	ChIP-Atlas
ERX008615	hg38	TFs and others	ESR1	Breast	T-47D	Primary Tissue=Breast|Tissue Diagnosis=Adenocarcinoma Ductal	http://dbarchive.biosciencedbc.jp/kyushu-u/hg38/eachData/bed05/ERX008615.05.bed	ChIP-Atlas
ERX008617	hg38	TFs and others	ESR1	Breast	MCF-7	Primary Tissue=Breast|Site of Extraction=Pleura|Tissue Diagnosis=Adenocarcinoma	http://dbarchive.biosciencedbc.jp/kyushu-u/hg38/eachData/bed05/ERX008617.05.bed	ChIP-Atlas
ERX008618	hg38	TFs and others	ESR1	Breast	MCF-7	Primary Tissue=Breast|Site of Extraction=Pleura|Tissue Diagnosis=Adenocarcinoma	http://dbarchive.biosciencedbc.jp/kyushu-u/hg38/eachData/bed05/ERX008618.05.bed	ChIP-Atlas
ERX008619	hg38	TFs and others	ESR1	Breast	MCF-7	Primary Tissue=Breast|Site of Extraction=Pleura|Tissue Diagnosis=Adenocarcinoma	http://dbarchive.biosciencedbc.jp/kyushu-u/hg38/eachData/bed05/ERX008619.05.bed	ChIP-Atlas
ERX008620	hg38	TFs and others	ESR1	Breast	MCF-7	Primary Tissue=Breast|Site of Extraction=Pleura|Tissue Diagnosis=Adenocarcinoma	http://dbarchive.biosciencedbc.jp/kyushu-u/hg38/eachData/bed05/ERX008620.05.bed	ChIP-Atlas
ERX025732	hg38	TFs and others	REST	Liver	Hepatocytes	MeSH Description=The main structural component of the LIVER. They are specialized EPITHELIAL CELLS that are organized into interconnected plates called lobules.	http://dbarchive.biosciencedbc.jp/kyushu-u/hg38/eachData/bed05/ERX025732.05.bed	ChIP-Atlas
ERX033399	hg38	TFs and others	FOXA2	Liver	Liver	MeSH Description=A large lobed glandular organ in the abdomen of vertebrates that is responsible for detoxification, metabolism, synthesis and storage of various substances.	http://dbarchive.biosciencedbc.jp/kyushu-u/hg38/eachData/bed05/ERX033399.05.bed	ChIP-Atlas
ERX033400	hg38	TFs and others	FOXA2	Liver	Liver	MeSH Description=A large lobed glandular organ in the abdomen of vertebrates that is responsible for detoxification, metabolism, synthesis and storage of various substances.	http://dbarchive.biosciencedbc.jp/kyushu-u/hg38/eachData/bed05/ERX033400.05.bed	ChIP-Atlas
ERX1025941	hg38	TFs and others	FOXJ3	Bone	U2OS	Tissue=bone|Lineage=mesoderm|Description=osteosarcoma from the tibia of a 15 year old, J. Ponten and E. Saksela derived this line (originally 2T) in 1964 from a moderately differentiated sarcoma, viruses were not detected during co-cultivation with WI-38 cells or in CF tests against SV40, RSV or adenoviruses, mycoplasma contamination was detected and eliminated in 1972, (PMID: 6081590)	http://dbarchive.biosciencedbc.jp/kyushu-u/hg38/eachData/bed05/ERX1025941.05.bed	ChIP-Atlas
ERX1035594	hg38	TFs and others	FOXP1	Blood	RC-K8	Primary Tissue=Blood|Tissue Diagnosis=Lymphoma B-cell	http://dbarchive.biosciencedbc.jp/kyushu-u/hg38/eachData/bed05/ERX1035594.05.bed	ChIP-Atlas
ERX1035596	hg38	TFs and others	FOXP1	Blood	SU-DHL-4	Primary Tissue=Blood|Tissue Diagnosis=Lymphoma B-cell	http://dbarchive.biosciencedbc.jp/kyushu-u/hg38/eachData/bed05/ERX1035596.05.bed	ChIP-Atlas
ERX1035598	hg38	TFs and others	FOXP1	Blood	SU-DHL-6	Primary Tissue=Blood|Tissue Diagnosis=Lymphoma	http://dbarchive.biosciencedbc.jp/kyushu-u/hg38/eachData/bed05/ERX1035598.05.bed	ChIP-Atlas
ERX1035600	hg38	TFs and others	FOXP1	Blood	U-2932	Primary Tissue=Blood|Site of Extraction=Ascites|Tissue Diagnosis=Lymphoma B-cell	http://dbarchive.biosciencedbc.jp/kyushu-u/hg38/eachData/bed05/ERX1035600.05.bed	ChIP-Atlas
ERX1055967	hg38	TFs and others	ESR1	Breast	SUM 44PE	Primary Tissue=Breast|Tissue Diagnosis=Unknown	http://dbarchive.biosciencedbc.jp/kyushu-u/hg38/eachData/bed05/ERX1055967.05.bed	ChIP-Atlas
ERX1056646	hg38	TFs and others	ZBTB24	Unclassified	Unclassified		http://dbarchive.biosciencedbc.jp/kyushu-u/hg38/eachData/bed05/ERX1056646.05.bed	ChIP-Atlas
ERX1056648	hg38	TFs and others	ZBTB24	Unclassified	Unclassified		http://dbarchive.biosciencedbc.jp/kyushu-u/hg38/eachData/bed05/ERX1056648.05.bed	ChIP-Atlas
ERX1234993	hg38	TFs and others	TAF3	Liver	Hep G2	Primary Tissue=Liver|Tissue Diagnosis=Carcinoma Hepatocellular	http://dbarchive.biosciencedbc.jp/kyushu-u/hg38/eachData/bed05/ERX1234993.05.bed	ChIP-Atlas
ERX1234994	hg38	TFs and others	TAF3	Liver	Hep G2	Primary Tissue=Liver|Tissue Diagnosis=Carcinoma Hepatocellular	http://dbarchive.biosciencedbc.jp/kyushu-u/hg38/eachData/bed05/ERX1234994.05.bed	ChIP-Atlas
ERX1268189	hg38	TFs and others	SMC3	Unclassified	Unclassified		http://dbarchive.biosciencedbc.jp/kyushu-u/hg38/eachData/bed05/ERX1268189.05.bed	ChIP-Atlas
ERX1305844	hg38	Histone	H3K27ac	Blood	M-07e	Primary Tissue=Blood|Tissue Diagnosis=Leukemia	http://dbarchive.biosciencedbc.jp/kyushu-u/hg38/eachData/bed05/ERX1305844.05.bed	ChIP-Atlas
ERX1305846	hg38	Histone	H3K27ac	Blood	HEL	Primary Tissue=Blood|Tissue Diagnosis=Erythroleukemia	http://dbarchive.biosciencedbc.jp/kyushu-u/hg38/eachData/bed05/ERX1305846.05.bed	ChIP-Atlas
ERX1305851	hg38	Histone	H3K27me3	Blood	M-07e	Primary Tissue=Blood|Tissue Diagnosis=Leukemia	http://dbarchive.biosciencedbc.jp/kyushu-u/hg38/eachData/bed05/ERX1305851.05.bed	ChIP-Atlas
ERX1305852	hg38	Histone	H3K4me3	Blood	M-07e	Primary Tissue=Blood|Tissue Diagnosis=Leukemia	http://dbarchive.biosciencedbc.jp/kyushu-u/hg38/eachData/bed05/ERX1305852.05.bed	ChIP-Atlas
ERX1305853	hg38	TFs and others	ERG	Blood	M-07e	Primary Tissue=Blood|Tissue Diagnosis=Leukemia	http://dbarchive.biosciencedbc.jp/kyushu-u/hg38/eachData/bed05/ERX1305853.05.bed	ChIP-Atlas
ERX1305854	hg38	TFs and others	CBFA2T3	Blood	M-07e	Primary Tissue=Blood|Tissue Diagnosis=Leukemia	http://dbarchive.biosciencedbc.jp/kyushu-u/hg38/eachData/bed05/ERX1305854.05.bed	ChIP-Atlas
ERX1305858	hg38	Histone	H3K4me1	Blood	M-07e	Primary Tissue=Blood|Tissue Diagnosis=Leukemia	http://dbarchive.biosciencedbc.jp/kyushu-u/hg38/eachData/bed05/ERX1305858.05.bed	ChIP-Atlas
ERX157273	hg38	TFs and others	E2F7	Digestive tract	LoVo	Primary Tissue=Colon|Tissue Diagnosis=Adenocarcinoma	http://dbarchive.biosciencedbc.jp/kyushu-u/hg38/eachData/bed05/ERX157273.05.bed	ChIP-Atlas
ERX157281	hg38	TFs and others	GMEB2	Digestive tract	LoVo	Primary Tissue=Colon|Tissue Diagnosis=Adenocarcinoma	http://dbarchive.biosciencedbc.jp/kyushu-u/hg38/eachData/bed05/ERX157281.05.bed	ChIP-Atlas
ERX157282	hg38	TFs and others	GMEB2	Digestive tract	LoVo	Primary Tissue=Colon|Tissue Diagnosis=Adenocarcinoma	http://dbarchive.biosciencedbc.jp/kyushu-u/hg38/eachData/bed05/ERX157282.05.bed	ChIP-Atlas
ERX157408	hg38	TFs and others	GMEB2	Digestive tract	LoVo	Primary Tissue=Colon|Tissue Diagnosis=Adenocarcinoma	http://dbarchive.biosciencedbc.jp/kyushu-u/hg38/eachData/bed05/ERX157408.05.bed	ChIP-Atlas
ERX159245	hg38	TFs and others	GRHL1	Digestive tract	LoVo	Primary Tissue=Colon|Tissue Diagnosis=Adenocarcinoma	http://dbarchive.biosciencedbc.jp/kyushu-u/hg38/eachData/bed05/ERX159245.05.bed	ChIP-Atlas
ERX159246	hg38	TFs and others	GRHL1	Digestive tract	LoVo	Primary Tissue=Colon|Tissue Diagnosis=Adenocarcinoma	http://dbarchive.biosciencedbc.jp/kyushu-u/hg38/eachData/bed05/ERX159246.05.bed	ChIP-Atlas
ERX159247	hg38	TFs and others	HNF1A	Digestive tract	LoVo	Primary Tissue=Colon|Tissue Diagnosis=Adenocarcinoma	http://dbarchive.biosciencedbc.jp/kyushu-u/hg38/eachData/bed05/ERX159247.05.bed	ChIP-Atlas
ERX159248	hg38	TFs and others	HNF1A	Digestive tract	LoVo	Primary Tissue=Colon|Tissue Diagnosis=Adenocarcinoma	http://dbarchive.biosciencedbc.jp/kyushu-u/hg38/eachData/bed05/ERX159248.05.bed	ChIP-Atlas
ERX159249	hg38	TFs and others	HNF1A	Digestive tract	LoVo	Primary Tissue=Colon|Tissue Diagnosis=Adenocarcinoma	http://dbarchive.biosciencedbc.jp/kyushu-u/hg38/eachData/bed05/ERX159249.05.bed	ChIP-Atlas
ERX159250	hg38	TFs and others	HNF4A	Digestive tract	LoVo	Primary Tissue=Colon|Tissue Diagnosis=Adenocarcinoma	http://dbarchive.biosciencedbc.jp/kyushu-u/hg38/eachData/bed05/ERX159250.05.bed	ChIP-Atlas
ERX159251	hg38	TFs and others	HNF4A	Digestive tract	LoVo	Primary Tissue=Colon|Tissue Diagnosis=Adenocarcinoma	http://dbarchive.biosciencedbc.jp/kyushu-u/hg38/eachData/bed05/ERX159251.05.bed	ChIP-Atlas
ERX159252	hg38	TFs and others	MAFG	Digestive tract	LoVo	Primary Tissue=Colon|Tissue Diagnosis=Adenocarcinoma	http://dbarchive.biosciencedbc.jp/kyushu-u/hg38/eachData/bed05/ERX159252.05.bed	ChIP-Atlas
ERX159253	hg38	TFs and others	MAFG	Digestive tract	LoVo	Primary Tissue=Colon|Tissue Diagnosis=Adenocarcinoma	http://dbarchive.biosciencedbc.jp/kyushu-u/hg38/eachData/bed05/ERX159253.05.bed	ChIP-Atlas
ERX159254	hg38	TFs and others	MAFG	Digestive tract	LoVo	Primary Tissue=Colon|Tissue Diagnosis=Adenocarcinoma	http://dbarchive.biosciencedbc.jp/kyushu-u/hg38/eachData/bed05/ERX159254.05.bed	ChIP-Atlas
ERX159255	hg38	TFs and others	MAFK	Digestive tract	LoVo	Primary Tissue=Colon|Tissue Diagnosis=Adenocarcinoma	http://dbarchive.biosciencedbc.jp/kyushu-u/hg38/eachData/bed05/ERX159255.05.bed	ChIP-Atlas
ERX159256	hg38	TFs and others	MAFK	Digestive tract	LoVo	Primary Tissue=Colon|Tissue Diagnosis=Adenocarcinoma	http://dbarchive.biosciencedbc.jp/kyushu-u/hg38/eachData/bed05/ERX159256.05.bed	ChIP-Atlas
ERX159257	hg38	TFs and others	TP53	Digestive tract	LoVo	Primary Tissue=Colon|Tissue Diagnosis=Adenocarcinoma	http://dbarchive.biosciencedbc.jp/kyushu-u/hg38/eachData/bed05/ERX159257.05.bed	ChIP-Atlas
ERX159258	hg38	TFs and others	TP53	Digestive tract	LoVo	Primary Tissue=Colon|Tissue Diagnosis=Adenocarcinoma	http://dbarchive.biosciencedbc.jp/kyushu-u/hg38/eachData/bed05/ERX159258.05.bed	ChIP-Atlas
ERX159259	hg38	TFs and others	TP53	Digestive tract	LoVo	Primary Tissue=Colon|Tissue Diagnosis=Adenocarcinoma	http://dbarchive.biosciencedbc.jp/kyushu-u/hg38/eachData/bed05/ERX159259.05.bed	ChIP-Atlas
ERX1725514	hg38	TFs and others	NR3C1	Lung	A549	Primary Tissue=Lung|Tissue Diagnosis=Carcinoma	http://dbarchive.biosciencedbc.jp/kyushu-u/hg38/eachData/bed05/ERX1725514.05.bed	ChIP-Atlas
ERX1725516	hg38	TFs and others	NR3C1	Blood	NALM-6	Primary Tissue=Blood|Tissue Diagnosis=Leukemia	http://dbarchive.biosciencedbc.jp/kyushu-u/hg38/eachData/bed05/ERX1725516.05.bed	ChIP-Atlas
ERX177101	hg38	Histone	H2A.XS139ph	Bone	U2OS	Tissue=bone|Lineage=mesoderm|Description=osteosarcoma from the tibia of a 15 year old, J. Ponten and E. Saksela derived this line (originally 2T) in 1964 from a moderately differentiated sarcoma, viruses were not detected during co-cultivation with WI-38 cells or in CF tests against SV40, RSV or adenoviruses, mycoplasma contamination was detected and eliminated in 1972, (PMID: 6081590)	http://dbarchive.biosciencedbc.jp/kyushu-u/hg38/eachData/bed05/ERX177101.05.bed	ChIP-Atlas
ERX177105	hg38	TFs and others	RAD51	Bone	U2OS	Tissue=bone|Lineage=mesoderm|Description=osteosarcoma from the tibia of a 15 year old, J. Ponten and E. Saksela derived this line (originally 2T) in 1964 from a moderately differentiated sarcoma, viruses were not detected during co-cultivation with WI-38 cells or in CF tests against SV40, RSV or adenoviruses, mycoplasma contamination was detected and eliminated in 1972, (PMID: 6081590)	http://dbarchive.biosciencedbc.jp/kyushu-u/hg38/eachData/bed05/ERX177105.05.bed	ChIP-Atlas
ERX177106	hg38	TFs and others	RAD51	Bone	U2OS	Tissue=bone|Lineage=mesoderm|Description=osteosarcoma from the tibia of a 15 year old, J. Ponten and E. Saksela derived this line (originally 2T) in 1964 from a moderately differentiated sarcoma, viruses were not detected during co-cultivation with WI-38 cells or in CF tests against SV40, RSV or adenoviruses, mycoplasma contamination was detected and eliminated in 1972, (PMID: 6081590)	http://dbarchive.biosciencedbc.jp/kyushu-u/hg38/eachData/bed05/ERX177106.05.bed	ChIP-Atlas
ERX181465	hg38	TFs and others	TP53	Bone	Saos-2	Primary Tissue=Bone|Tissue Diagnosis=Osteosarcoma	http://dbarchive.biosciencedbc.jp/kyushu-u/hg38/eachData/bed05/ERX181465.05.bed	ChIP-Atlas
ERX181466	hg38	TFs and others	TP53	Bone	Saos-2	Primary Tissue=Bone|Tissue Diagnosis=Osteosarcoma	http://dbarchive.biosciencedbc.jp/kyushu-u/hg38/eachData/bed05/ERX181466.05.bed	ChIP-Atlas
ERX181467	hg38	TFs and others	TP53	Bone	Saos-2	Primary Tissue=Bone|Tissue Diagnosis=Osteosarcoma	http://dbarchive.biosciencedbc.jp/kyushu-u/hg38/eachData/bed05/ERX181467.05.bed	ChIP-Atlas
ERX181468	hg38	TFs and others	TP53	Bone	Saos-2	Primary Tissue=Bone|Tissue Diagnosis=Osteosarcoma	http://dbarchive.biosciencedbc.jp/kyushu-u/hg38/eachData/bed05/ERX181468.05.bed	ChIP-Atlas
ERX181469	hg38	TFs and others	TP53	Bone	Saos-2	Primary Tissue=Bone|Tissue Diagnosis=Osteosarcoma	http://dbarchive.biosciencedbc.jp/kyushu-u/hg38/eachData/bed05/ERX181469.05.bed	ChIP-Atlas
ERX1831867	hg38	TFs and others	CTCF	Bone	U2OS	Tissue=bone|Lineage=mesoderm|Description=osteosarcoma from the tibia of a 15 year old, J. Ponten and E. Saksela derived this line (originally 2T) in 1964 from a moderately differentiated sarcoma, viruses were not detected during co-cultivation with WI-38 cells or in CF tests against SV40, RSV or adenoviruses, mycoplasma contamination was detected and eliminated in 1972, (PMID: 6081590)	http://dbarchive.biosciencedbc.jp/kyushu-u/hg38/eachData/bed05/ERX1831867.05.bed	ChIP-Atlas
ERX1930086	hg38	TFs and others	ZEB1	Neural	Neural Stem Cells	MeSH Description=Self-renewing cells that generate the main phenotypes of the nervous system in both the embryo and adult. Neural stem cells are precursors to both NEURONS and NEUROGLIA.	http://dbarchive.biosciencedbc.jp/kyushu-u/hg38/eachData/bed05/ERX1930086.05.bed	ChIP-Atlas
ERX1930087	hg38	TFs and others	ZEB1	Neural	NCH421k		http://dbarchive.biosciencedbc.jp/kyushu-u/hg38/eachData/bed05/ERX1930087.05.bed	ChIP-Atlas
ERX195059	hg38	TFs and others	BRD4	Blood	OCI-AML-3		http://dbarchive.biosciencedbc.jp/kyushu-u/hg38/eachData/bed05/ERX195059.05.bed	ChIP-Atlas
ERX1965642	hg38	TFs and others	HOXB13	Prostate	LHSAR		http://dbarchive.biosciencedbc.jp/kyushu-u/hg38/eachData/bed05/ERX1965642.05.bed	ChIP-Atlas
ERX1974188	hg38	TFs and others	TP53	Lung	NCI-H1299	Primary Tissue=Lung|Tissue Diagnosis=Carcinoma Non-Small Cell	http://dbarchive.biosciencedbc.jp/kyushu-u/hg38/eachData/bed05/ERX1974188.05.bed	ChIP-Atlas
ERX1981981	hg38	TFs and others	BRD3	Bone	U2OS	Tissue=bone|Lineage=mesoderm|Description=osteosarcoma from the tibia of a 15 year old, J. Ponten and E. Saksela derived this line (originally 2T) in 1964 from a moderately differentiated sarcoma, viruses were not detected during co-cultivation with WI-38 cells or in CF tests against SV40, RSV or adenoviruses, mycoplasma contamination was detected and eliminated in 1972, (PMID: 6081590)	http://dbarchive.biosciencedbc.jp/kyushu-u/hg38/eachData/bed05/ERX1981981.05.bed	ChIP-Atlas
ERX1981982	hg38	TFs and others	BRD3	Bone	U2OS	Tissue=bone|Lineage=mesoderm|Description=osteosarcoma from the tibia of a 15 year old, J. Ponten and E. Saksela derived this line (originally 2T) in 1964 from a moderately differentiated sarcoma, viruses were not detected during co-cultivation with WI-38 cells or in CF tests against SV40, RSV or adenoviruses, mycoplasma contamination was detected and eliminated in 1972, (PMID: 6081590)	http://dbarchive.biosciencedbc.jp/kyushu-u/hg38/eachData/bed05/ERX1981982.05.bed	ChIP-Atlas
ERX1981983	hg38	TFs and others	BRD3	Bone	U2OS	Tissue=bone|Lineage=mesoderm|Description=osteosarcoma from the tibia of a 15 year old, J. Ponten and E. Saksela derived this line (originally 2T) in 1964 from a moderately differentiated sarcoma, viruses were not detected during co-cultivation with WI-38 cells or in CF tests against SV40, RSV or adenoviruses, mycoplasma contamination was detected and eliminated in 1972, (PMID: 6081590)	http://dbarchive.biosciencedbc.jp/kyushu-u/hg38/eachData/bed05/ERX1981983.05.bed	ChIP-Atlas
ERX2049941	hg38	TFs and others	AR	Prostate	LNCAP	Primary Tissue=Prostate|Tissue Diagnosis=Carcinoma	http://dbarchive.biosciencedbc.jp/kyushu-u/hg38/eachData/bed05/ERX2049941.05.bed	ChIP-Atlas
ERX2049942	hg38	TFs and others	AR	Prostate	LNCAP	Primary Tissue=Prostate|Tissue Diagnosis=Carcinoma	http://dbarchive.biosciencedbc.jp/kyushu-u/hg38/eachData/bed05/ERX2049942.05.bed	ChIP-Atlas
ERX2049943	hg38	TFs and others	AR	Prostate	LNCAP	Primary Tissue=Prostate|Tissue Diagnosis=Carcinoma	http://dbarchive.biosciencedbc.jp/kyushu-u/hg38/eachData/bed05/ERX2049943.05.bed	ChIP-Atlas
ERX2049944	hg38	TFs and others	EP300	Prostate	LNCAP	Primary Tissue=Prostate|Tissue Diagnosis=Carcinoma	http://dbarchive.biosciencedbc.jp/kyushu-u/hg38/eachData/bed05/ERX2049944.05.bed	ChIP-Atlas
ERX2049945	hg38	TFs and others	EP300	Prostate	LNCAP	Primary Tissue=Prostate|Tissue Diagnosis=Carcinoma	http://dbarchive.biosciencedbc.jp/kyushu-u/hg38/eachData/bed05/ERX2049945.05.bed	ChIP-Atlas
ERX2049946	hg38	TFs and others	EP300	Prostate	LNCAP	Primary Tissue=Prostate|Tissue Diagnosis=Carcinoma	http://dbarchive.biosciencedbc.jp/kyushu-u/hg38/eachData/bed05/ERX2049946.05.bed	ChIP-Atlas
ERX2049947	hg38	TFs and others	EP300	Prostate	LNCAP	Primary Tissue=Prostate|Tissue Diagnosis=Carcinoma	http://dbarchive.biosciencedbc.jp/kyushu-u/hg38/eachData/bed05/ERX2049947.05.bed	ChIP-Atlas
ERX2049948	hg38	Histone	H3K27ac	Prostate	LNCAP	Primary Tissue=Prostate|Tissue Diagnosis=Carcinoma	http://dbarchive.biosciencedbc.jp/kyushu-u/hg38/eachData/bed05/ERX2049948.05.bed	ChIP-Atlas
ERX2049949	hg38	Histone	H3K27ac	Prostate	LNCAP	Primary Tissue=Prostate|Tissue Diagnosis=Carcinoma	http://dbarchive.biosciencedbc.jp/kyushu-u/hg38/eachData/bed05/ERX2049949.05.bed	ChIP-Atlas
ERX2049950	hg38	Histone	H3K27ac	Prostate	LNCAP	Primary Tissue=Prostate|Tissue Diagnosis=Carcinoma	http://dbarchive.biosciencedbc.jp/kyushu-u/hg38/eachData/bed05/ERX2049950.05.bed	ChIP-Atlas
ERX2049951	hg38	Histone	H3K27ac	Prostate	LNCAP	Primary Tissue=Prostate|Tissue Diagnosis=Carcinoma	http://dbarchive.biosciencedbc.jp/kyushu-u/hg38/eachData/bed05/ERX2049951.05.bed	ChIP-Atlas
ERX2067983	hg38	Histone	H2BK120ac	Bone	U2OS	Tissue=bone|Lineage=mesoderm|Description=osteosarcoma from the tibia of a 15 year old, J. Ponten and E. Saksela derived this line (originally 2T) in 1964 from a moderately differentiated sarcoma, viruses were not detected during co-cultivation with WI-38 cells or in CF tests against SV40, RSV or adenoviruses, mycoplasma contamination was detected and eliminated in 1972, (PMID: 6081590)	http://dbarchive.biosciencedbc.jp/kyushu-u/hg38/eachData/bed05/ERX2067983.05.bed	ChIP-Atlas
ERX2067984	hg38	Histone	H2BK120ac	Bone	U2OS	Tissue=bone|Lineage=mesoderm|Description=osteosarcoma from the tibia of a 15 year old, J. Ponten and E. Saksela derived this line (originally 2T) in 1964 from a moderately differentiated sarcoma, viruses were not detected during co-cultivation with WI-38 cells or in CF tests against SV40, RSV or adenoviruses, mycoplasma contamination was detected and eliminated in 1972, (PMID: 6081590)	http://dbarchive.biosciencedbc.jp/kyushu-u/hg38/eachData/bed05/ERX2067984.05.bed	ChIP-Atlas
ERX2067985	hg38	Histone	H4K16ac	Bone	U2OS	Tissue=bone|Lineage=mesoderm|Description=osteosarcoma from the tibia of a 15 year old, J. Ponten and E. Saksela derived this line (originally 2T) in 1964 from a moderately differentiated sarcoma, viruses were not detected during co-cultivation with WI-38 cells or in CF tests against SV40, RSV or adenoviruses, mycoplasma contamination was detected and eliminated in 1972, (PMID: 6081590)	http://dbarchive.biosciencedbc.jp/kyushu-u/hg38/eachData/bed05/ERX2067985.05.bed	ChIP-Atlas
ERX2067987	hg38	Histone	H3K4me2	Bone	U2OS	Tissue=bone|Lineage=mesoderm|Description=osteosarcoma from the tibia of a 15 year old, J. Ponten and E. Saksela derived this line (originally 2T) in 1964 from a moderately differentiated sarcoma, viruses were not detected during co-cultivation with WI-38 cells or in CF tests against SV40, RSV or adenoviruses, mycoplasma contamination was detected and eliminated in 1972, (PMID: 6081590)	http://dbarchive.biosciencedbc.jp/kyushu-u/hg38/eachData/bed05/ERX2067987.05.bed	ChIP-Atlas
ERX2067988	hg38	Histone	H3K4me2	Bone	U2OS	Tissue=bone|Lineage=mesoderm|Description=osteosarcoma from the tibia of a 15 year old, J. Ponten and E. Saksela derived this line (originally 2T) in 1964 from a moderately differentiated sarcoma, viruses were not detected during co-cultivation with WI-38 cells or in CF tests against SV40, RSV or adenoviruses, mycoplasma contamination was detected and eliminated in 1972, (PMID: 6081590)	http://dbarchive.biosciencedbc.jp/kyushu-u/hg38/eachData/bed05/ERX2067988.05.bed	ChIP-Atlas
ERX2067994	hg38	Histone	H2A.Z	Bone	U2OS	Tissue=bone|Lineage=mesoderm|Description=osteosarcoma from the tibia of a 15 year old, J. Ponten and E. Saksela derived this line (originally 2T) in 1964 from a moderately differentiated sarcoma, viruses were not detected during co-cultivation with WI-38 cells or in CF tests against SV40, RSV or adenoviruses, mycoplasma contamination was detected and eliminated in 1972, (PMID: 6081590)	http://dbarchive.biosciencedbc.jp/kyushu-u/hg38/eachData/bed05/ERX2067994.05.bed	ChIP-Atlas
ERX2067995	hg38	Histone	H2A.Z	Bone	U2OS	Tissue=bone|Lineage=mesoderm|Description=osteosarcoma from the tibia of a 15 year old, J. Ponten and E. Saksela derived this line (originally 2T) in 1964 from a moderately differentiated sarcoma, viruses were not detected during co-cultivation with WI-38 cells or in CF tests against SV40, RSV or adenoviruses, mycoplasma contamination was detected and eliminated in 1972, (PMID: 6081590)	http://dbarchive.biosciencedbc.jp/kyushu-u/hg38/eachData/bed05/ERX2067995.05.bed	ChIP-Atlas
ERX2067996	hg38	Histone	H3K56ac	Bone	U2OS	Tissue=bone|Lineage=mesoderm|Description=osteosarcoma from the tibia of a 15 year old, J. Ponten and E. Saksela derived this line (originally 2T) in 1964 from a moderately differentiated sarcoma, viruses were not detected during co-cultivation with WI-38 cells or in CF tests against SV40, RSV or adenoviruses, mycoplasma contamination was detected and eliminated in 1972, (PMID: 6081590)	http://dbarchive.biosciencedbc.jp/kyushu-u/hg38/eachData/bed05/ERX2067996.05.bed	ChIP-Atlas
ERX2068000	hg38	Histone	H3K36me2	Bone	U2OS	Tissue=bone|Lineage=mesoderm|Description=osteosarcoma from the tibia of a 15 year old, J. Ponten and E. Saksela derived this line (originally 2T) in 1964 from a moderately differentiated sarcoma, viruses were not detected during co-cultivation with WI-38 cells or in CF tests against SV40, RSV or adenoviruses, mycoplasma contamination was detected and eliminated in 1972, (PMID: 6081590)	http://dbarchive.biosciencedbc.jp/kyushu-u/hg38/eachData/bed05/ERX2068000.05.bed	ChIP-Atlas
ERX2068004	hg38	Histone	H3K9me2	Bone	U2OS	Tissue=bone|Lineage=mesoderm|Description=osteosarcoma from the tibia of a 15 year old, J. Ponten and E. Saksela derived this line (originally 2T) in 1964 from a moderately differentiated sarcoma, viruses were not detected during co-cultivation with WI-38 cells or in CF tests against SV40, RSV or adenoviruses, mycoplasma contamination was detected and eliminated in 1972, (PMID: 6081590)	http://dbarchive.biosciencedbc.jp/kyushu-u/hg38/eachData/bed05/ERX2068004.05.bed	ChIP-Atlas
ERX2068015	hg38	Histone	H3K79me2	Bone	U2OS	Tissue=bone|Lineage=mesoderm|Description=osteosarcoma from the tibia of a 15 year old, J. Ponten and E. Saksela derived this line (originally 2T) in 1964 from a moderately differentiated sarcoma, viruses were not detected during co-cultivation with WI-38 cells or in CF tests against SV40, RSV or adenoviruses, mycoplasma contamination was detected and eliminated in 1972, (PMID: 6081590)	http://dbarchive.biosciencedbc.jp/kyushu-u/hg38/eachData/bed05/ERX2068015.05.bed	ChIP-Atlas
ERX2068018	hg38	Histone	H4K20me1	Bone	U2OS	Tissue=bone|Lineage=mesoderm|Description=osteosarcoma from the tibia of a 15 year old, J. Ponten and E. Saksela derived this line (originally 2T) in 1964 from a moderately differentiated sarcoma, viruses were not detected during co-cultivation with WI-38 cells or in CF tests against SV40, RSV or adenoviruses, mycoplasma contamination was detected and eliminated in 1972, (PMID: 6081590)	http://dbarchive.biosciencedbc.jp/kyushu-u/hg38/eachData/bed05/ERX2068018.05.bed	ChIP-Atlas
ERX2078778	hg38	Histone	H3K4me1	Pancreas	Pancreatic adenocarcinoma		http://dbarchive.biosciencedbc.jp/kyushu-u/hg38/eachData/bed05/ERX2078778.05.bed	ChIP-Atlas
ERX2078779	hg38	Histone	H3K4me3	Pancreas	Pancreatic adenocarcinoma		http://dbarchive.biosciencedbc.jp/kyushu-u/hg38/eachData/bed05/ERX2078779.05.bed	ChIP-Atlas
ERX2078780	hg38	Histone	H3K9me3	Pancreas	Pancreatic adenocarcinoma		http://dbarchive.biosciencedbc.jp/kyushu-u/hg38/eachData/bed05/ERX2078780.05.bed	ChIP-Atlas
ERX2078783	hg38	Histone	H3K27me3	Pancreas	Pancreatic adenocarcinoma		http://dbarchive.biosciencedbc.jp/kyushu-u/hg38/eachData/bed05/ERX2078783.05.bed	ChIP-Atlas
ERX2078790	hg38	Histone	H3K27ac	Pancreas	Pancreatic adenocarcinoma		http://dbarchive.biosciencedbc.jp/kyushu-u/hg38/eachData/bed05/ERX2078790.05.bed	ChIP-Atlas
ERX2190843	hg38	Histone	H3K27ac	Blood	B-Lymphocytes	MeSH Description=Lymphoid cells concerned with humoral immunity. They are short-lived cells resembling bursa-derived lymphocytes of birds in their production of immunoglobulin upon appropriate stimulation.	http://dbarchive.biosciencedbc.jp/kyushu-u/hg38/eachData/bed05/ERX2190843.05.bed	ChIP-Atlas
ERX2190844	hg38	Histone	H3K27ac	Blood	B-Lymphocytes	MeSH Description=Lymphoid cells concerned with humoral immunity. They are short-lived cells resembling bursa-derived lymphocytes of birds in their production of immunoglobulin upon appropriate stimulation.	http://dbarchive.biosciencedbc.jp/kyushu-u/hg38/eachData/bed05/ERX2190844.05.bed	ChIP-Atlas
ERX2190845	hg38	Histone	H3K27ac	Blood	B-Lymphocytes	MeSH Description=Lymphoid cells concerned with humoral immunity. They are short-lived cells resembling bursa-derived lymphocytes of birds in their production of immunoglobulin upon appropriate stimulation.	http://dbarchive.biosciencedbc.jp/kyushu-u/hg38/eachData/bed05/ERX2190845.05.bed	ChIP-Atlas
ERX2190847	hg38	Histone	H3K27me3	Blood	B-Lymphocytes	MeSH Description=Lymphoid cells concerned with humoral immunity. They are short-lived cells resembling bursa-derived lymphocytes of birds in their production of immunoglobulin upon appropriate stimulation.	http://dbarchive.biosciencedbc.jp/kyushu-u/hg38/eachData/bed05/ERX2190847.05.bed	ChIP-Atlas
ERX2190848	hg38	Histone	H3K27me3	Blood	B-Lymphocytes	MeSH Description=Lymphoid cells concerned with humoral immunity. They are short-lived cells resembling bursa-derived lymphocytes of birds in their production of immunoglobulin upon appropriate stimulation.	http://dbarchive.biosciencedbc.jp/kyushu-u/hg38/eachData/bed05/ERX2190848.05.bed	ChIP-Atlas
ERX2190849	hg38	Histone	H3K27me3	Blood	B-Lymphocytes	MeSH Description=Lymphoid cells concerned with humoral immunity. They are short-lived cells resembling bursa-derived lymphocytes of birds in their production of immunoglobulin upon appropriate stimulation.	http://dbarchive.biosciencedbc.jp/kyushu-u/hg38/eachData/bed05/ERX2190849.05.bed	ChIP-Atlas
ERX2190850	hg38	Histone	H3K27me3	Blood	B-Lymphocytes	MeSH Description=Lymphoid cells concerned with humoral immunity. They are short-lived cells resembling bursa-derived lymphocytes of birds in their production of immunoglobulin upon appropriate stimulation.	http://dbarchive.biosciencedbc.jp/kyushu-u/hg38/eachData/bed05/ERX2190850.05.bed	ChIP-Atlas
ERX223314	hg38	TFs and others	ELK1	Pluripotent stem cell	hESC H1		http://dbarchive.biosciencedbc.jp/kyushu-u/hg38/eachData/bed05/ERX223314.05.bed	ChIP-Atlas
ERX223315	hg38	TFs and others	ELK1	Pluripotent stem cell	hESC H1		http://dbarchive.biosciencedbc.jp/kyushu-u/hg38/eachData/bed05/ERX223315.05.bed	ChIP-Atlas
ERX223319	hg38	TFs and others	ELK1	Pluripotent stem cell	hESC H1		http://dbarchive.biosciencedbc.jp/kyushu-u/hg38/eachData/bed05/ERX223319.05.bed	ChIP-Atlas
ERX2242349	hg38	Histone	H3K9me3	Blood	CD34 Hematopoietic stem cells		http://dbarchive.biosciencedbc.jp/kyushu-u/hg38/eachData/bed05/ERX2242349.05.bed	ChIP-Atlas
ERX2242355	hg38	Histone	H3K27me3	Blood	CD34 Hematopoietic stem cells		http://dbarchive.biosciencedbc.jp/kyushu-u/hg38/eachData/bed05/ERX2242355.05.bed	ChIP-Atlas
ERX2242361	hg38	TFs and others	CBX7	Blood	CD34 Hematopoietic stem cells		http://dbarchive.biosciencedbc.jp/kyushu-u/hg38/eachData/bed05/ERX2242361.05.bed	ChIP-Atlas
ERX2242375	hg38	TFs and others	BCL11A	Unclassified	Unclassified		http://dbarchive.biosciencedbc.jp/kyushu-u/hg38/eachData/bed05/ERX2242375.05.bed	ChIP-Atlas
ERX2242379	hg38	TFs and others	BCL11A	Unclassified	Unclassified		http://dbarchive.biosciencedbc.jp/kyushu-u/hg38/eachData/bed05/ERX2242379.05.bed	ChIP-Atlas
ERX2242380	hg38	TFs and others	CHD8	Unclassified	Unclassified		http://dbarchive.biosciencedbc.jp/kyushu-u/hg38/eachData/bed05/ERX2242380.05.bed	ChIP-Atlas
ERX2242381	hg38	TFs and others	ARID1A	Unclassified	Unclassified		http://dbarchive.biosciencedbc.jp/kyushu-u/hg38/eachData/bed05/ERX2242381.05.bed	ChIP-Atlas
ERX2242382	hg38	Histone	H3K27me3	Unclassified	Unclassified		http://dbarchive.biosciencedbc.jp/kyushu-u/hg38/eachData/bed05/ERX2242382.05.bed	ChIP-Atlas
ERX2242383	hg38	Histone	H3K27ac	Unclassified	Unclassified		http://dbarchive.biosciencedbc.jp/kyushu-u/hg38/eachData/bed05/ERX2242383.05.bed	ChIP-Atlas
ERX2242385	hg38	TFs and others	BCL11A	Unclassified	Unclassified		http://dbarchive.biosciencedbc.jp/kyushu-u/hg38/eachData/bed05/ERX2242385.05.bed	ChIP-Atlas
ERX2242386	hg38	TFs and others	CHD8	Unclassified	Unclassified		http://dbarchive.biosciencedbc.jp/kyushu-u/hg38/eachData/bed05/ERX2242386.05.bed	ChIP-Atlas
ERX2242387	hg38	TFs and others	ARID1A	Unclassified	Unclassified		http://dbarchive.biosciencedbc.jp/kyushu-u/hg38/eachData/bed05/ERX2242387.05.bed	ChIP-Atlas
ERX2242388	hg38	Histone	H3K27me3	Unclassified	Unclassified		http://dbarchive.biosciencedbc.jp/kyushu-u/hg38/eachData/bed05/ERX2242388.05.bed	ChIP-Atlas
ERX2242389	hg38	Histone	H3K27ac	Unclassified	Unclassified		http://dbarchive.biosciencedbc.jp/kyushu-u/hg38/eachData/bed05/ERX2242389.05.bed	ChIP-Atlas
ERX2242391	hg38	TFs and others	BCL11A	Unclassified	Unclassified		http://dbarchive.biosciencedbc.jp/kyushu-u/hg38/eachData/bed05/ERX2242391.05.bed	ChIP-Atlas
ERX2242392	hg38	TFs and others	CHD8	Unclassified	Unclassified		http://dbarchive.biosciencedbc.jp/kyushu-u/hg38/eachData/bed05/ERX2242392.05.bed	ChIP-Atlas
ERX2242393	hg38	TFs and others	ARID1A	Unclassified	Unclassified		http://dbarchive.biosciencedbc.jp/kyushu-u/hg38/eachData/bed05/ERX2242393.05.bed	ChIP-Atlas
ERX2242394	hg38	Histone	H3K27me3	Unclassified	Unclassified		http://dbarchive.biosciencedbc.jp/kyushu-u/hg38/eachData/bed05/ERX2242394.05.bed	ChIP-Atlas
ERX2242395	hg38	Histone	H3K27ac	Unclassified	Unclassified		http://dbarchive.biosciencedbc.jp/kyushu-u/hg38/eachData/bed05/ERX2242395.05.bed	ChIP-Atlas
ERX2242397	hg38	TFs and others	BCL11A	Unclassified	Unclassified		http://dbarchive.biosciencedbc.jp/kyushu-u/hg38/eachData/bed05/ERX2242397.05.bed	ChIP-Atlas
ERX2242398	hg38	TFs and others	CHD8	Unclassified	Unclassified		http://dbarchive.biosciencedbc.jp/kyushu-u/hg38/eachData/bed05/ERX2242398.05.bed	ChIP-Atlas
ERX2242399	hg38	TFs and others	ARID1A	Unclassified	Unclassified		http://dbarchive.biosciencedbc.jp/kyushu-u/hg38/eachData/bed05/ERX2242399.05.bed	ChIP-Atlas
ERX2242400	hg38	Histone	H3K27me3	Unclassified	Unclassified		http://dbarchive.biosciencedbc.jp/kyushu-u/hg38/eachData/bed05/ERX2242400.05.bed	ChIP-Atlas
ERX2242401	hg38	Histone	H3K27ac	Unclassified	Unclassified		http://dbarchive.biosciencedbc.jp/kyushu-u/hg38/eachData/bed05/ERX2242401.05.bed	ChIP-Atlas
ERX2242403	hg38	TFs and others	BCL11A	Unclassified	Unclassified		http://dbarchive.biosciencedbc.jp/kyushu-u/hg38/eachData/bed05/ERX2242403.05.bed	ChIP-Atlas
ERX2242404	hg38	TFs and others	CHD8	Unclassified	Unclassified		http://dbarchive.biosciencedbc.jp/kyushu-u/hg38/eachData/bed05/ERX2242404.05.bed	ChIP-Atlas
ERX2242405	hg38	TFs and others	BCL11A	Unclassified	Unclassified		http://dbarchive.biosciencedbc.jp/kyushu-u/hg38/eachData/bed05/ERX2242405.05.bed	ChIP-Atlas
ERX2242406	hg38	TFs and others	CHD8	Unclassified	Unclassified		http://dbarchive.biosciencedbc.jp/kyushu-u/hg38/eachData/bed05/ERX2242406.05.bed	ChIP-Atlas
ERX2242407	hg38	Histone	H3K27me3	Unclassified	Unclassified		http://dbarchive.biosciencedbc.jp/kyushu-u/hg38/eachData/bed05/ERX2242407.05.bed	ChIP-Atlas
ERX2242408	hg38	Histone	H3K27ac	Unclassified	Unclassified		http://dbarchive.biosciencedbc.jp/kyushu-u/hg38/eachData/bed05/ERX2242408.05.bed	ChIP-Atlas
ERX2242409	hg38	TFs and others	ARID1A	Unclassified	Unclassified		http://dbarchive.biosciencedbc.jp/kyushu-u/hg38/eachData/bed05/ERX2242409.05.bed	ChIP-Atlas
ERX2242410	hg38	Histone	H3K27me3	Unclassified	Unclassified		http://dbarchive.biosciencedbc.jp/kyushu-u/hg38/eachData/bed05/ERX2242410.05.bed	ChIP-Atlas
ERX2242411	hg38	TFs and others	ARID1A	Unclassified	Unclassified		http://dbarchive.biosciencedbc.jp/kyushu-u/hg38/eachData/bed05/ERX2242411.05.bed	ChIP-Atlas
ERX2242412	hg38	Histone	H3K27me3	Unclassified	Unclassified		http://dbarchive.biosciencedbc.jp/kyushu-u/hg38/eachData/bed05/ERX2242412.05.bed	ChIP-Atlas
ERX2242413	hg38	Histone	H3K27ac	Unclassified	Unclassified		http://dbarchive.biosciencedbc.jp/kyushu-u/hg38/eachData/bed05/ERX2242413.05.bed	ChIP-Atlas
ERX2242414	hg38	TFs and others	ARID1A	Unclassified	Unclassified		http://dbarchive.biosciencedbc.jp/kyushu-u/hg38/eachData/bed05/ERX2242414.05.bed	ChIP-Atlas
ERX2242415	hg38	Histone	H3K27me3	Unclassified	Unclassified		http://dbarchive.biosciencedbc.jp/kyushu-u/hg38/eachData/bed05/ERX2242415.05.bed	ChIP-Atlas
ERX2260037	hg38	TFs and others	BCL11A	Lung	LK-2	Primary Tissue=Lung|Tissue Diagnosis=Carcinoma Squamous Cell	http://dbarchive.biosciencedbc.jp/kyushu-u/hg38/eachData/bed05/ERX2260037.05.bed	ChIP-Atlas
ERX2260038	hg38	TFs and others	SOX2	Lung	LK-2	Primary Tissue=Lung|Tissue Diagnosis=Carcinoma Squamous Cell	http://dbarchive.biosciencedbc.jp/kyushu-u/hg38/eachData/bed05/ERX2260038.05.bed	ChIP-Atlas
ERX2260040	hg38	TFs and others	SOX2	Unclassified	Unclassified		http://dbarchive.biosciencedbc.jp/kyushu-u/hg38/eachData/bed05/ERX2260040.05.bed	ChIP-Atlas
ERX2260046	hg38	TFs and others	SOX2	Unclassified	Unclassified		http://dbarchive.biosciencedbc.jp/kyushu-u/hg38/eachData/bed05/ERX2260046.05.bed	ChIP-Atlas
ERX2277469	hg38	Histone	H3K4me1	Blood	Macrophages	MeSH Description=The relatively long-lived phagocytic cell of mammalian tissues that are derived from blood MONOCYTES. Main types are PERITONEAL MACROPHAGES; ALVEOLAR MACROPHAGES; HISTIOCYTES; KUPFFER CELLS of the liver; and OSTEOCLASTS. They may further differentiate within chronic inflammatory lesions to EPITHELIOID CELLS or may fuse to form FOREIGN BODY GIANT CELLS or LANGHANS GIANT CELLS. (fr…	http://dbarchive.biosciencedbc.jp/kyushu-u/hg38/eachData/bed05/ERX2277469.05.bed	ChIP-Atlas
ERX2277470	hg38	Histone	H3K4me3	Blood	Macrophages	MeSH Description=The relatively long-lived phagocytic cell of mammalian tissues that are derived from blood MONOCYTES. Main types are PERITONEAL MACROPHAGES; ALVEOLAR MACROPHAGES; HISTIOCYTES; KUPFFER CELLS of the liver; and OSTEOCLASTS. They may further differentiate within chronic inflammatory lesions to EPITHELIOID CELLS or may fuse to form FOREIGN BODY GIANT CELLS or LANGHANS GIANT CELLS. (fr…	http://dbarchive.biosciencedbc.jp/kyushu-u/hg38/eachData/bed05/ERX2277470.05.bed	ChIP-Atlas
ERX2277474	hg38	Histone	H3K4me3	Blood	Macrophages	MeSH Description=The relatively long-lived phagocytic cell of mammalian tissues that are derived from blood MONOCYTES. Main types are PERITONEAL MACROPHAGES; ALVEOLAR MACROPHAGES; HISTIOCYTES; KUPFFER CELLS of the liver; and OSTEOCLASTS. They may further differentiate within chronic inflammatory lesions to EPITHELIOID CELLS or may fuse to form FOREIGN BODY GIANT CELLS or LANGHANS GIANT CELLS. (fr…	http://dbarchive.biosciencedbc.jp/kyushu-u/hg38/eachData/bed05/ERX2277474.05.bed	ChIP-Atlas
ERX2277477	hg38	Histone	H3K4me1	Blood	Macrophages	MeSH Description=The relatively long-lived phagocytic cell of mammalian tissues that are derived from blood MONOCYTES. Main types are PERITONEAL MACROPHAGES; ALVEOLAR MACROPHAGES; HISTIOCYTES; KUPFFER CELLS of the liver; and OSTEOCLASTS. They may further differentiate within chronic inflammatory lesions to EPITHELIOID CELLS or may fuse to form FOREIGN BODY GIANT CELLS or LANGHANS GIANT CELLS. (fr…	http://dbarchive.biosciencedbc.jp/kyushu-u/hg38/eachData/bed05/ERX2277477.05.bed	ChIP-Atlas
ERX2277497	hg38	TFs and others	EGR1	Blood	Monocytes	MeSH Description=Large, phagocytic mononuclear leukocytes produced in the vertebrate BONE MARROW and released into the BLOOD; contain a large, oval or somewhat indented nucleus surrounded by voluminous cytoplasm and numerous organelles.	http://dbarchive.biosciencedbc.jp/kyushu-u/hg38/eachData/bed05/ERX2277497.05.bed	ChIP-Atlas
ERX2277508	hg38	Histone	H3K4me1	Blood	Monocytes	MeSH Description=Large, phagocytic mononuclear leukocytes produced in the vertebrate BONE MARROW and released into the BLOOD; contain a large, oval or somewhat indented nucleus surrounded by voluminous cytoplasm and numerous organelles.	http://dbarchive.biosciencedbc.jp/kyushu-u/hg38/eachData/bed05/ERX2277508.05.bed	ChIP-Atlas
ERX2277509	hg38	Histone	H3K4me3	Blood	Monocytes	MeSH Description=Large, phagocytic mononuclear leukocytes produced in the vertebrate BONE MARROW and released into the BLOOD; contain a large, oval or somewhat indented nucleus surrounded by voluminous cytoplasm and numerous organelles.	http://dbarchive.biosciencedbc.jp/kyushu-u/hg38/eachData/bed05/ERX2277509.05.bed	ChIP-Atlas
ERX2443830	hg38	TFs and others	HOXB13	Kidney	293	Primary Tissue=Kidney|Tissue Diagnosis=Normal	http://dbarchive.biosciencedbc.jp/kyushu-u/hg38/eachData/bed05/ERX2443830.05.bed	ChIP-Atlas
ERX2443831	hg38	TFs and others	HOXB13	Kidney	293	Primary Tissue=Kidney|Tissue Diagnosis=Normal	http://dbarchive.biosciencedbc.jp/kyushu-u/hg38/eachData/bed05/ERX2443831.05.bed	ChIP-Atlas
ERX2443832	hg38	TFs and others	RFX5	Kidney	293	Primary Tissue=Kidney|Tissue Diagnosis=Normal	http://dbarchive.biosciencedbc.jp/kyushu-u/hg38/eachData/bed05/ERX2443832.05.bed	ChIP-Atlas
ERX2443833	hg38	TFs and others	RFX5	Kidney	293	Primary Tissue=Kidney|Tissue Diagnosis=Normal	http://dbarchive.biosciencedbc.jp/kyushu-u/hg38/eachData/bed05/ERX2443833.05.bed	ChIP-Atlas
ERX2443913	hg38	TFs and others	HOXB13	Kidney	293	Primary Tissue=Kidney|Tissue Diagnosis=Normal	http://dbarchive.biosciencedbc.jp/kyushu-u/hg38/eachData/bed05/ERX2443913.05.bed	ChIP-Atlas
ERX2443914	hg38	TFs and others	HOXB13	Kidney	293	Primary Tissue=Kidney|Tissue Diagnosis=Normal	http://dbarchive.biosciencedbc.jp/kyushu-u/hg38/eachData/bed05/ERX2443914.05.bed	ChIP-Atlas
ERX2443915	hg38	TFs and others	RFX5	Kidney	293	Primary Tissue=Kidney|Tissue Diagnosis=Normal	http://dbarchive.biosciencedbc.jp/kyushu-u/hg38/eachData/bed05/ERX2443915.05.bed	ChIP-Atlas
ERX2443916	hg38	TFs and others	RFX5	Kidney	293	Primary Tissue=Kidney|Tissue Diagnosis=Normal	http://dbarchive.biosciencedbc.jp/kyushu-u/hg38/eachData/bed05/ERX2443916.05.bed	ChIP-Atlas
ERX2550614	hg38	Histone	H3K4me3	Blood	Monocytes-CD14+	Tissue=monocytes|Lineage=mesoderm|Description=Monocytes-CD14+ are CD14-positive cells from human leukapheresis production, from donor RO 01746 (draw 1 ID is RO 01746, draw 2 ID is RO 01826), newly promoted to tier 2: not in 2011 analysis	http://dbarchive.biosciencedbc.jp/kyushu-u/hg38/eachData/bed05/ERX2550614.05.bed	ChIP-Atlas
ERX2550620	hg38	Histone	H3K4me3	Blood	Chronic myelomonocytic leukemia		http://dbarchive.biosciencedbc.jp/kyushu-u/hg38/eachData/bed05/ERX2550620.05.bed	ChIP-Atlas
ERX2552520	hg38	TFs and others	CIC	Neural	G144		http://dbarchive.biosciencedbc.jp/kyushu-u/hg38/eachData/bed05/ERX2552520.05.bed	ChIP-Atlas
ERX2552522	hg38	Histone	H3K27ac	Neural	G144		http://dbarchive.biosciencedbc.jp/kyushu-u/hg38/eachData/bed05/ERX2552522.05.bed	ChIP-Atlas
ERX2552523	hg38	Histone	H3K9ac	Neural	G144		http://dbarchive.biosciencedbc.jp/kyushu-u/hg38/eachData/bed05/ERX2552523.05.bed	ChIP-Atlas
ERX2552527	hg38	Histone	H3K4me1	Neural	G144		http://dbarchive.biosciencedbc.jp/kyushu-u/hg38/eachData/bed05/ERX2552527.05.bed	ChIP-Atlas
ERX2552529	hg38	TFs and others	CIC	Neural	Neural Stem Cells	MeSH Description=Self-renewing cells that generate the main phenotypes of the nervous system in both the embryo and adult. Neural stem cells are precursors to both NEURONS and NEUROGLIA.	http://dbarchive.biosciencedbc.jp/kyushu-u/hg38/eachData/bed05/ERX2552529.05.bed	ChIP-Atlas
ERX2587816	hg38	Histone	H3K27ac	Blood	EJM	Primary Tissue=Blood|Site of Extraction=Peritoneum|Tissue Diagnosis=Multiple Myeloma	http://dbarchive.biosciencedbc.jp/kyushu-u/hg38/eachData/bed05/ERX2587816.05.bed	ChIP-Atlas
ERX2587818	hg38	Histone	H3K27ac	Blood	KMS-12-BM	Primary Tissue=Blood|Site of Extraction=Bone Marrow|Tissue Diagnosis=Multiple Myeloma	http://dbarchive.biosciencedbc.jp/kyushu-u/hg38/eachData/bed05/ERX2587818.05.bed	ChIP-Atlas
ERX2587820	hg38	Histone	H3K27ac	Blood	LP-1	Primary Tissue=Blood|Tissue Diagnosis=Multiple Myeloma	http://dbarchive.biosciencedbc.jp/kyushu-u/hg38/eachData/bed05/ERX2587820.05.bed	ChIP-Atlas
ERX2587822	hg38	Histone	H3K27ac	Unclassified	Unclassified		http://dbarchive.biosciencedbc.jp/kyushu-u/hg38/eachData/bed05/ERX2587822.05.bed	ChIP-Atlas
ERX2587824	hg38	Histone	H3K27ac	Blood	MOLP-2	Primary Tissue=Blood|Tissue Diagnosis=Multiple Myeloma	http://dbarchive.biosciencedbc.jp/kyushu-u/hg38/eachData/bed05/ERX2587824.05.bed	ChIP-Atlas
ERX2587826	hg38	Histone	H3K27ac	Blood	MOLP-8	Primary Tissue=Blood|Tissue Diagnosis=Multiple Myeloma	http://dbarchive.biosciencedbc.jp/kyushu-u/hg38/eachData/bed05/ERX2587826.05.bed	ChIP-Atlas
ERX2587828	hg38	Histone	H3K27ac	Blood	NCI-H929	Primary Tissue=Blood|Tissue Diagnosis=Multiple Myeloma	http://dbarchive.biosciencedbc.jp/kyushu-u/hg38/eachData/bed05/ERX2587828.05.bed	ChIP-Atlas
ERX2587830	hg38	Histone	H3K27ac	Blood	OPM-2	Primary Tissue=Blood|Tissue Diagnosis=Multiple Myeloma	http://dbarchive.biosciencedbc.jp/kyushu-u/hg38/eachData/bed05/ERX2587830.05.bed	ChIP-Atlas
ERX2587832	hg38	Histone	H3K27ac	Blood	RPMI 8226	Primary Tissue=Blood|Tissue Diagnosis=Multiple Myeloma	http://dbarchive.biosciencedbc.jp/kyushu-u/hg38/eachData/bed05/ERX2587832.05.bed	ChIP-Atlas
ERX2587834	hg38	Histone	H3K27ac	Blood	U-266	Primary Tissue=Blood|Tissue Diagnosis=Multiple Myeloma	http://dbarchive.biosciencedbc.jp/kyushu-u/hg38/eachData/bed05/ERX2587834.05.bed	ChIP-Atlas
ERX2587836	hg38	TFs and others	IRF4	Unclassified	Unclassified		http://dbarchive.biosciencedbc.jp/kyushu-u/hg38/eachData/bed05/ERX2587836.05.bed	ChIP-Atlas
ERX2587837	hg38	Histone	H3K4me2	Unclassified	Unclassified		http://dbarchive.biosciencedbc.jp/kyushu-u/hg38/eachData/bed05/ERX2587837.05.bed	ChIP-Atlas
ERX2587838	hg38	TFs and others	FLI1	Unclassified	Unclassified		http://dbarchive.biosciencedbc.jp/kyushu-u/hg38/eachData/bed05/ERX2587838.05.bed	ChIP-Atlas
ERX2587839	hg38	Histone	H3K27ac	Unclassified	Unclassified		http://dbarchive.biosciencedbc.jp/kyushu-u/hg38/eachData/bed05/ERX2587839.05.bed	ChIP-Atlas
ERX2587841	hg38	Histone	H3K27ac	Unclassified	Unclassified		http://dbarchive.biosciencedbc.jp/kyushu-u/hg38/eachData/bed05/ERX2587841.05.bed	ChIP-Atlas
ERX2587843	hg38	Histone	H3K27ac	Unclassified	Unclassified		http://dbarchive.biosciencedbc.jp/kyushu-u/hg38/eachData/bed05/ERX2587843.05.bed	ChIP-Atlas
ERX2587845	hg38	Histone	H3K27ac	Unclassified	Unclassified		http://dbarchive.biosciencedbc.jp/kyushu-u/hg38/eachData/bed05/ERX2587845.05.bed	ChIP-Atlas
ERX2587847	hg38	Histone	H3K27ac	Unclassified	Unclassified		http://dbarchive.biosciencedbc.jp/kyushu-u/hg38/eachData/bed05/ERX2587847.05.bed	ChIP-Atlas
ERX2587849	hg38	Histone	H3K27ac	Unclassified	Unclassified		http://dbarchive.biosciencedbc.jp/kyushu-u/hg38/eachData/bed05/ERX2587849.05.bed	ChIP-Atlas
ERX2587851	hg38	Histone	H3K27ac	Unclassified	Unclassified		http://dbarchive.biosciencedbc.jp/kyushu-u/hg38/eachData/bed05/ERX2587851.05.bed	ChIP-Atlas
ERX2587853	hg38	Histone	H3K27ac	Unclassified	Unclassified		http://dbarchive.biosciencedbc.jp/kyushu-u/hg38/eachData/bed05/ERX2587853.05.bed	ChIP-Atlas
ERX2587855	hg38	Histone	H3K27ac	Unclassified	Unclassified		http://dbarchive.biosciencedbc.jp/kyushu-u/hg38/eachData/bed05/ERX2587855.05.bed	ChIP-Atlas
ERX2587857	hg38	Histone	H3K27ac	Unclassified	Unclassified		http://dbarchive.biosciencedbc.jp/kyushu-u/hg38/eachData/bed05/ERX2587857.05.bed	ChIP-Atlas
ERX2587859	hg38	Histone	H3K27ac	Unclassified	Unclassified		http://dbarchive.biosciencedbc.jp/kyushu-u/hg38/eachData/bed05/ERX2587859.05.bed	ChIP-Atlas
ERX2587861	hg38	Histone	H3K27ac	Unclassified	Unclassified		http://dbarchive.biosciencedbc.jp/kyushu-u/hg38/eachData/bed05/ERX2587861.05.bed	ChIP-Atlas
ERX2587863	hg38	Histone	H3K27ac	Unclassified	Unclassified		http://dbarchive.biosciencedbc.jp/kyushu-u/hg38/eachData/bed05/ERX2587863.05.bed	ChIP-Atlas
ERX2587864	hg38	Histone	H3K27ac	Unclassified	Unclassified		http://dbarchive.biosciencedbc.jp/kyushu-u/hg38/eachData/bed05/ERX2587864.05.bed	ChIP-Atlas
ERX2587866	hg38	Histone	H3K27ac	Unclassified	Unclassified		http://dbarchive.biosciencedbc.jp/kyushu-u/hg38/eachData/bed05/ERX2587866.05.bed	ChIP-Atlas
ERX2587867	hg38	Histone	H3K27ac	Unclassified	Unclassified		http://dbarchive.biosciencedbc.jp/kyushu-u/hg38/eachData/bed05/ERX2587867.05.bed	ChIP-Atlas
ERX2587868	hg38	Histone	H3K27ac	Unclassified	Unclassified		http://dbarchive.biosciencedbc.jp/kyushu-u/hg38/eachData/bed05/ERX2587868.05.bed	ChIP-Atlas
ERX2722348	hg38	TFs and others	CTNNB1	Kidney	293	Primary Tissue=Kidney|Tissue Diagnosis=Normal	http://dbarchive.biosciencedbc.jp/kyushu-u/hg38/eachData/bed05/ERX2722348.05.bed	ChIP-Atlas
ERX2722350	hg38	TFs and others	CTNNB1	Kidney	293	Primary Tissue=Kidney|Tissue Diagnosis=Normal	http://dbarchive.biosciencedbc.jp/kyushu-u/hg38/eachData/bed05/ERX2722350.05.bed	ChIP-Atlas
ERX2722352	hg38	TFs and others	CTNNB1	Kidney	293	Primary Tissue=Kidney|Tissue Diagnosis=Normal	http://dbarchive.biosciencedbc.jp/kyushu-u/hg38/eachData/bed05/ERX2722352.05.bed	ChIP-Atlas
ERX2722354	hg38	TFs and others	CTNNB1	Kidney	293	Primary Tissue=Kidney|Tissue Diagnosis=Normal	http://dbarchive.biosciencedbc.jp/kyushu-u/hg38/eachData/bed05/ERX2722354.05.bed	ChIP-Atlas
ERX2722356	hg38	TFs and others	CTNNB1	Kidney	293	Primary Tissue=Kidney|Tissue Diagnosis=Normal	http://dbarchive.biosciencedbc.jp/kyushu-u/hg38/eachData/bed05/ERX2722356.05.bed	ChIP-Atlas
ERX2722357	hg38	TFs and others	CTNNB1	Kidney	293	Primary Tissue=Kidney|Tissue Diagnosis=Normal	http://dbarchive.biosciencedbc.jp/kyushu-u/hg38/eachData/bed05/ERX2722357.05.bed	ChIP-Atlas
ERX2722358	hg38	TFs and others	CTNNB1	Kidney	293	Primary Tissue=Kidney|Tissue Diagnosis=Normal	http://dbarchive.biosciencedbc.jp/kyushu-u/hg38/eachData/bed05/ERX2722358.05.bed	ChIP-Atlas
ERX2722359	hg38	TFs and others	CTNNB1	Kidney	293	Primary Tissue=Kidney|Tissue Diagnosis=Normal	http://dbarchive.biosciencedbc.jp/kyushu-u/hg38/eachData/bed05/ERX2722359.05.bed	ChIP-Atlas
ERX2722654	hg38	TFs and others	BRD4	Pancreas	BxPC-3	Primary Tissue=Pancreas|Tissue Diagnosis=Adenocarcinoma	http://dbarchive.biosciencedbc.jp/kyushu-u/hg38/eachData/bed05/ERX2722654.05.bed	ChIP-Atlas
ERX2722656	hg38	Histone	H3K27ac	Pancreas	BxPC-3	Primary Tissue=Pancreas|Tissue Diagnosis=Adenocarcinoma	http://dbarchive.biosciencedbc.jp/kyushu-u/hg38/eachData/bed05/ERX2722656.05.bed	ChIP-Atlas
ERX2722659	hg38	TFs and others	TP63	Pancreas	BxPC-3	Primary Tissue=Pancreas|Tissue Diagnosis=Adenocarcinoma	http://dbarchive.biosciencedbc.jp/kyushu-u/hg38/eachData/bed05/ERX2722659.05.bed	ChIP-Atlas
ERX2722667	hg38	TFs and others	BRD4	Pancreas	PANC-1	Tissue=Pancreas/Duct|Disease=Epithelioid Carcinoma	http://dbarchive.biosciencedbc.jp/kyushu-u/hg38/eachData/bed05/ERX2722667.05.bed	ChIP-Atlas
ERX2722668	hg38	TFs and others	BRD4	Pancreas	PANC-1	Tissue=Pancreas/Duct|Disease=Epithelioid Carcinoma	http://dbarchive.biosciencedbc.jp/kyushu-u/hg38/eachData/bed05/ERX2722668.05.bed	ChIP-Atlas
ERX2722669	hg38	Histone	H3K27ac	Pancreas	PANC-1	Tissue=Pancreas/Duct|Disease=Epithelioid Carcinoma	http://dbarchive.biosciencedbc.jp/kyushu-u/hg38/eachData/bed05/ERX2722669.05.bed	ChIP-Atlas
ERX2722670	hg38	Histone	H3K27ac	Pancreas	PANC-1	Tissue=Pancreas/Duct|Disease=Epithelioid Carcinoma	http://dbarchive.biosciencedbc.jp/kyushu-u/hg38/eachData/bed05/ERX2722670.05.bed	ChIP-Atlas
ERX2734532	hg38	TFs and others	TP53BP1	Bone	U2OS	Tissue=bone|Lineage=mesoderm|Description=osteosarcoma from the tibia of a 15 year old, J. Ponten and E. Saksela derived this line (originally 2T) in 1964 from a moderately differentiated sarcoma, viruses were not detected during co-cultivation with WI-38 cells or in CF tests against SV40, RSV or adenoviruses, mycoplasma contamination was detected and eliminated in 1972, (PMID: 6081590)	http://dbarchive.biosciencedbc.jp/kyushu-u/hg38/eachData/bed05/ERX2734532.05.bed	ChIP-Atlas
ERX2734533	hg38	TFs and others	TP53BP1	Bone	U2OS	Tissue=bone|Lineage=mesoderm|Description=osteosarcoma from the tibia of a 15 year old, J. Ponten and E. Saksela derived this line (originally 2T) in 1964 from a moderately differentiated sarcoma, viruses were not detected during co-cultivation with WI-38 cells or in CF tests against SV40, RSV or adenoviruses, mycoplasma contamination was detected and eliminated in 1972, (PMID: 6081590)	http://dbarchive.biosciencedbc.jp/kyushu-u/hg38/eachData/bed05/ERX2734533.05.bed	ChIP-Atlas
ERX2734534	hg38	TFs and others	TP53BP1	Bone	U2OS	Tissue=bone|Lineage=mesoderm|Description=osteosarcoma from the tibia of a 15 year old, J. Ponten and E. Saksela derived this line (originally 2T) in 1964 from a moderately differentiated sarcoma, viruses were not detected during co-cultivation with WI-38 cells or in CF tests against SV40, RSV or adenoviruses, mycoplasma contamination was detected and eliminated in 1972, (PMID: 6081590)	http://dbarchive.biosciencedbc.jp/kyushu-u/hg38/eachData/bed05/ERX2734534.05.bed	ChIP-Atlas
ERX2734537	hg38	Histone	H2A.XS139ph	Bone	U2OS	Tissue=bone|Lineage=mesoderm|Description=osteosarcoma from the tibia of a 15 year old, J. Ponten and E. Saksela derived this line (originally 2T) in 1964 from a moderately differentiated sarcoma, viruses were not detected during co-cultivation with WI-38 cells or in CF tests against SV40, RSV or adenoviruses, mycoplasma contamination was detected and eliminated in 1972, (PMID: 6081590)	http://dbarchive.biosciencedbc.jp/kyushu-u/hg38/eachData/bed05/ERX2734537.05.bed	ChIP-Atlas
ERX2734538	hg38	Histone	H2A.XS139ph	Bone	U2OS	Tissue=bone|Lineage=mesoderm|Description=osteosarcoma from the tibia of a 15 year old, J. Ponten and E. Saksela derived this line (originally 2T) in 1964 from a moderately differentiated sarcoma, viruses were not detected during co-cultivation with WI-38 cells or in CF tests against SV40, RSV or adenoviruses, mycoplasma contamination was detected and eliminated in 1972, (PMID: 6081590)	http://dbarchive.biosciencedbc.jp/kyushu-u/hg38/eachData/bed05/ERX2734538.05.bed	ChIP-Atlas
ERX2734539	hg38	Histone	H3K9me3	Bone	U2OS	Tissue=bone|Lineage=mesoderm|Description=osteosarcoma from the tibia of a 15 year old, J. Ponten and E. Saksela derived this line (originally 2T) in 1964 from a moderately differentiated sarcoma, viruses were not detected during co-cultivation with WI-38 cells or in CF tests against SV40, RSV or adenoviruses, mycoplasma contamination was detected and eliminated in 1972, (PMID: 6081590)	http://dbarchive.biosciencedbc.jp/kyushu-u/hg38/eachData/bed05/ERX2734539.05.bed	ChIP-Atlas
ERX2734540	hg38	Histone	H3K9me3	Bone	U2OS	Tissue=bone|Lineage=mesoderm|Description=osteosarcoma from the tibia of a 15 year old, J. Ponten and E. Saksela derived this line (originally 2T) in 1964 from a moderately differentiated sarcoma, viruses were not detected during co-cultivation with WI-38 cells or in CF tests against SV40, RSV or adenoviruses, mycoplasma contamination was detected and eliminated in 1972, (PMID: 6081590)	http://dbarchive.biosciencedbc.jp/kyushu-u/hg38/eachData/bed05/ERX2734540.05.bed	ChIP-Atlas
ERX2734541	hg38	Histone	H4K20me2	Bone	U2OS	Tissue=bone|Lineage=mesoderm|Description=osteosarcoma from the tibia of a 15 year old, J. Ponten and E. Saksela derived this line (originally 2T) in 1964 from a moderately differentiated sarcoma, viruses were not detected during co-cultivation with WI-38 cells or in CF tests against SV40, RSV or adenoviruses, mycoplasma contamination was detected and eliminated in 1972, (PMID: 6081590)	http://dbarchive.biosciencedbc.jp/kyushu-u/hg38/eachData/bed05/ERX2734541.05.bed	ChIP-Atlas
ERX2734542	hg38	Histone	H4K20me2	Bone	U2OS	Tissue=bone|Lineage=mesoderm|Description=osteosarcoma from the tibia of a 15 year old, J. Ponten and E. Saksela derived this line (originally 2T) in 1964 from a moderately differentiated sarcoma, viruses were not detected during co-cultivation with WI-38 cells or in CF tests against SV40, RSV or adenoviruses, mycoplasma contamination was detected and eliminated in 1972, (PMID: 6081590)	http://dbarchive.biosciencedbc.jp/kyushu-u/hg38/eachData/bed05/ERX2734542.05.bed	ChIP-Atlas
ERX2736461	hg38	TFs and others	CEBPA	Blood	BLaER1		http://dbarchive.biosciencedbc.jp/kyushu-u/hg38/eachData/bed05/ERX2736461.05.bed	ChIP-Atlas
ERX2850469	hg38	Histone	H3K4me3	Blood	Monocytes	MeSH Description=Large, phagocytic mononuclear leukocytes produced in the vertebrate BONE MARROW and released into the BLOOD; contain a large, oval or somewhat indented nucleus surrounded by voluminous cytoplasm and numerous organelles.	http://dbarchive.biosciencedbc.jp/kyushu-u/hg38/eachData/bed05/ERX2850469.05.bed	ChIP-Atlas
ERX2850473	hg38	Histone	H3K4me3	Blood	Monocytes	MeSH Description=Large, phagocytic mononuclear leukocytes produced in the vertebrate BONE MARROW and released into the BLOOD; contain a large, oval or somewhat indented nucleus surrounded by voluminous cytoplasm and numerous organelles.	http://dbarchive.biosciencedbc.jp/kyushu-u/hg38/eachData/bed05/ERX2850473.05.bed	ChIP-Atlas
ERX2850475	hg38	Histone	H3K4me3	Blood	Monocytes	MeSH Description=Large, phagocytic mononuclear leukocytes produced in the vertebrate BONE MARROW and released into the BLOOD; contain a large, oval or somewhat indented nucleus surrounded by voluminous cytoplasm and numerous organelles.	http://dbarchive.biosciencedbc.jp/kyushu-u/hg38/eachData/bed05/ERX2850475.05.bed	ChIP-Atlas
ERX2868656	hg38	Histone	H3K27ac	Blood	THP-1	Primary Tissue=Blood|Tissue Diagnosis=Leukemia Acute Myelogenous	http://dbarchive.biosciencedbc.jp/kyushu-u/hg38/eachData/bed05/ERX2868656.05.bed	ChIP-Atlas
ERX2868662	hg38	Histone	H3K27me3	Blood	THP-1	Primary Tissue=Blood|Tissue Diagnosis=Leukemia Acute Myelogenous	http://dbarchive.biosciencedbc.jp/kyushu-u/hg38/eachData/bed05/ERX2868662.05.bed	ChIP-Atlas
ERX2868668	hg38	TFs and others	CTCF	Blood	THP-1	Primary Tissue=Blood|Tissue Diagnosis=Leukemia Acute Myelogenous	http://dbarchive.biosciencedbc.jp/kyushu-u/hg38/eachData/bed05/ERX2868668.05.bed	ChIP-Atlas
ERX2868674	hg38	Histone	H3K4me3	Blood	THP-1	Primary Tissue=Blood|Tissue Diagnosis=Leukemia Acute Myelogenous	http://dbarchive.biosciencedbc.jp/kyushu-u/hg38/eachData/bed05/ERX2868674.05.bed	ChIP-Atlas
ERX2868710	hg38	TFs and others	CTCF	Lung	A549	Primary Tissue=Lung|Tissue Diagnosis=Carcinoma	http://dbarchive.biosciencedbc.jp/kyushu-u/hg38/eachData/bed05/ERX2868710.05.bed	ChIP-Atlas
ERX2868711	hg38	TFs and others	CTCF	Lung	BEAS-2B	Primary Tissue=Lung|Tissue Diagnosis=Normal	http://dbarchive.biosciencedbc.jp/kyushu-u/hg38/eachData/bed05/ERX2868711.05.bed	ChIP-Atlas
ERX2868713	hg38	TFs and others	CTCF	Unclassified	Unclassified		http://dbarchive.biosciencedbc.jp/kyushu-u/hg38/eachData/bed05/ERX2868713.05.bed	ChIP-Atlas
ERX2868714	hg38	TFs and others	CTCF	Blood	HEL 92.1.7		http://dbarchive.biosciencedbc.jp/kyushu-u/hg38/eachData/bed05/ERX2868714.05.bed	ChIP-Atlas
ERX2868715	hg38	TFs and others	CTCF	Blood	K-562	Primary Tissue=Blood|Tissue Diagnosis=Leukemia Chronic Myelogenous	http://dbarchive.biosciencedbc.jp/kyushu-u/hg38/eachData/bed05/ERX2868715.05.bed	ChIP-Atlas
ERX2868716	hg38	TFs and others	CTCF	Blood	K-562	Primary Tissue=Blood|Tissue Diagnosis=Leukemia Chronic Myelogenous	http://dbarchive.biosciencedbc.jp/kyushu-u/hg38/eachData/bed05/ERX2868716.05.bed	ChIP-Atlas
ERX2868717	hg38	TFs and others	CTCF	Blood	MEG-01	Primary Tissue=Blood|Site of Extraction=Bone Marrow|Tissue Diagnosis=Leukemia	http://dbarchive.biosciencedbc.jp/kyushu-u/hg38/eachData/bed05/ERX2868717.05.bed	ChIP-Atlas
ERX2868720	hg38	Histone	H3K4me3	Blood	HuT 78	Primary Tissue=Blood|Tissue Diagnosis=Lymphoma	http://dbarchive.biosciencedbc.jp/kyushu-u/hg38/eachData/bed05/ERX2868720.05.bed	ChIP-Atlas
ERX2868724	hg38	Histone	H3K27ac	Blood	HuT 78	Primary Tissue=Blood|Tissue Diagnosis=Lymphoma	http://dbarchive.biosciencedbc.jp/kyushu-u/hg38/eachData/bed05/ERX2868724.05.bed	ChIP-Atlas
ERX2868728	hg38	Histone	H3K27me3	Blood	HuT 78	Primary Tissue=Blood|Tissue Diagnosis=Lymphoma	http://dbarchive.biosciencedbc.jp/kyushu-u/hg38/eachData/bed05/ERX2868728.05.bed	ChIP-Atlas
ERX2868732	hg38	TFs and others	CTCF	Blood	HuT 78	Primary Tissue=Blood|Tissue Diagnosis=Lymphoma	http://dbarchive.biosciencedbc.jp/kyushu-u/hg38/eachData/bed05/ERX2868732.05.bed	ChIP-Atlas
ERX2868738	hg38	Histone	H3K4me3	Blood	Jurkat	Primary Tissue=Blood|Tissue Diagnosis=Leukemia Acute Lymphocytic	http://dbarchive.biosciencedbc.jp/kyushu-u/hg38/eachData/bed05/ERX2868738.05.bed	ChIP-Atlas
ERX2868739	hg38	Histone	H3K27ac	Blood	Jurkat	Primary Tissue=Blood|Tissue Diagnosis=Leukemia Acute Lymphocytic	http://dbarchive.biosciencedbc.jp/kyushu-u/hg38/eachData/bed05/ERX2868739.05.bed	ChIP-Atlas
ERX2868740	hg38	Histone	H3K27me3	Blood	Jurkat	Primary Tissue=Blood|Tissue Diagnosis=Leukemia Acute Lymphocytic	http://dbarchive.biosciencedbc.jp/kyushu-u/hg38/eachData/bed05/ERX2868740.05.bed	ChIP-Atlas
ERX2868741	hg38	Histone	H3K4me3	Blood	Jurkat	Primary Tissue=Blood|Tissue Diagnosis=Leukemia Acute Lymphocytic	http://dbarchive.biosciencedbc.jp/kyushu-u/hg38/eachData/bed05/ERX2868741.05.bed	ChIP-Atlas
ERX2868742	hg38	Histone	H3K27ac	Blood	Jurkat	Primary Tissue=Blood|Tissue Diagnosis=Leukemia Acute Lymphocytic	http://dbarchive.biosciencedbc.jp/kyushu-u/hg38/eachData/bed05/ERX2868742.05.bed	ChIP-Atlas
ERX2868743	hg38	Histone	H3K27me3	Blood	Jurkat	Primary Tissue=Blood|Tissue Diagnosis=Leukemia Acute Lymphocytic	http://dbarchive.biosciencedbc.jp/kyushu-u/hg38/eachData/bed05/ERX2868743.05.bed	ChIP-Atlas
ERX2868744	hg38	Histone	H3K4me3	Blood	Jurkat	Primary Tissue=Blood|Tissue Diagnosis=Leukemia Acute Lymphocytic	http://dbarchive.biosciencedbc.jp/kyushu-u/hg38/eachData/bed05/ERX2868744.05.bed	ChIP-Atlas
ERX2868745	hg38	Histone	H3K27ac	Blood	Jurkat	Primary Tissue=Blood|Tissue Diagnosis=Leukemia Acute Lymphocytic	http://dbarchive.biosciencedbc.jp/kyushu-u/hg38/eachData/bed05/ERX2868745.05.bed	ChIP-Atlas
ERX2868746	hg38	Histone	H3K27me3	Blood	Jurkat	Primary Tissue=Blood|Tissue Diagnosis=Leukemia Acute Lymphocytic	http://dbarchive.biosciencedbc.jp/kyushu-u/hg38/eachData/bed05/ERX2868746.05.bed	ChIP-Atlas
ERX2868747	hg38	Histone	H3K4me3	Blood	Jurkat	Primary Tissue=Blood|Tissue Diagnosis=Leukemia Acute Lymphocytic	http://dbarchive.biosciencedbc.jp/kyushu-u/hg38/eachData/bed05/ERX2868747.05.bed	ChIP-Atlas
ERX2868748	hg38	Histone	H3K27ac	Blood	Jurkat	Primary Tissue=Blood|Tissue Diagnosis=Leukemia Acute Lymphocytic	http://dbarchive.biosciencedbc.jp/kyushu-u/hg38/eachData/bed05/ERX2868748.05.bed	ChIP-Atlas
ERX2868749	hg38	Histone	H3K27me3	Blood	Jurkat	Primary Tissue=Blood|Tissue Diagnosis=Leukemia Acute Lymphocytic	http://dbarchive.biosciencedbc.jp/kyushu-u/hg38/eachData/bed05/ERX2868749.05.bed	ChIP-Atlas
ERX2868750	hg38	Histone	H3K4me3	Blood	ARH-77	Primary Tissue=Blood|Tissue Diagnosis=Leukemia	http://dbarchive.biosciencedbc.jp/kyushu-u/hg38/eachData/bed05/ERX2868750.05.bed	ChIP-Atlas
ERX2868751	hg38	Histone	H3K27ac	Blood	RAJI	Primary Tissue=Blood|Tissue Diagnosis=Malignant Lymphoma - Burkitts Type	http://dbarchive.biosciencedbc.jp/kyushu-u/hg38/eachData/bed05/ERX2868751.05.bed	ChIP-Atlas
ERX2868752	hg38	TFs and others	CTCF	Blood	RAJI	Primary Tissue=Blood|Tissue Diagnosis=Malignant Lymphoma - Burkitts Type	http://dbarchive.biosciencedbc.jp/kyushu-u/hg38/eachData/bed05/ERX2868752.05.bed	ChIP-Atlas
ERX2868756	hg38	Histone	H3K4me3	Blood	Daudi	Primary Tissue=Blood|Tissue Diagnosis=Malignant Lymphoma - Burkitts Type	http://dbarchive.biosciencedbc.jp/kyushu-u/hg38/eachData/bed05/ERX2868756.05.bed	ChIP-Atlas
ERX2868757	hg38	Histone	H3K4me3	Blood	RAJI	Primary Tissue=Blood|Tissue Diagnosis=Malignant Lymphoma - Burkitts Type	http://dbarchive.biosciencedbc.jp/kyushu-u/hg38/eachData/bed05/ERX2868757.05.bed	ChIP-Atlas
ERX2868758	hg38	Histone	H3K4me3	Blood	Toledo	Primary Tissue=Blood|Site of Extraction=Effusion, Pleural|Tissue Diagnosis=Lymphoma B-cell	http://dbarchive.biosciencedbc.jp/kyushu-u/hg38/eachData/bed05/ERX2868758.05.bed	ChIP-Atlas
ERX2868759	hg38	Histone	H3K27ac	Blood	Toledo	Primary Tissue=Blood|Site of Extraction=Effusion, Pleural|Tissue Diagnosis=Lymphoma B-cell	http://dbarchive.biosciencedbc.jp/kyushu-u/hg38/eachData/bed05/ERX2868759.05.bed	ChIP-Atlas
ERX2868760	hg38	Histone	H3K27ac	Blood	ARH-77	Primary Tissue=Blood|Tissue Diagnosis=Leukemia	http://dbarchive.biosciencedbc.jp/kyushu-u/hg38/eachData/bed05/ERX2868760.05.bed	ChIP-Atlas
ERX2868761	hg38	TFs and others	CTCF	Blood	RAMOS	Primary Tissue=Blood|Tissue Diagnosis=Malignant Lymphoma - Burkitts Type	http://dbarchive.biosciencedbc.jp/kyushu-u/hg38/eachData/bed05/ERX2868761.05.bed	ChIP-Atlas
ERX2868767	hg38	Histone	H3K27ac	Blood	Daudi	Primary Tissue=Blood|Tissue Diagnosis=Malignant Lymphoma - Burkitts Type	http://dbarchive.biosciencedbc.jp/kyushu-u/hg38/eachData/bed05/ERX2868767.05.bed	ChIP-Atlas
ERX2868768	hg38	TFs and others	CTCF	Blood	Toledo	Primary Tissue=Blood|Site of Extraction=Effusion, Pleural|Tissue Diagnosis=Lymphoma B-cell	http://dbarchive.biosciencedbc.jp/kyushu-u/hg38/eachData/bed05/ERX2868768.05.bed	ChIP-Atlas
ERX2868770	hg38	Histone	H3K27me3	Blood	ARH-77	Primary Tissue=Blood|Tissue Diagnosis=Leukemia	http://dbarchive.biosciencedbc.jp/kyushu-u/hg38/eachData/bed05/ERX2868770.05.bed	ChIP-Atlas
ERX2868771	hg38	Histone	H3K4me3	Blood	RAMOS	Primary Tissue=Blood|Tissue Diagnosis=Malignant Lymphoma - Burkitts Type	http://dbarchive.biosciencedbc.jp/kyushu-u/hg38/eachData/bed05/ERX2868771.05.bed	ChIP-Atlas
ERX2868772	hg38	Histone	H3K27me3	Blood	RAJI	Primary Tissue=Blood|Tissue Diagnosis=Malignant Lymphoma - Burkitts Type	http://dbarchive.biosciencedbc.jp/kyushu-u/hg38/eachData/bed05/ERX2868772.05.bed	ChIP-Atlas
ERX2868773	hg38	Histone	H3K27me3	Blood	Toledo	Primary Tissue=Blood|Site of Extraction=Effusion, Pleural|Tissue Diagnosis=Lymphoma B-cell	http://dbarchive.biosciencedbc.jp/kyushu-u/hg38/eachData/bed05/ERX2868773.05.bed	ChIP-Atlas
ERX2868776	hg38	Histone	H3K27me3	Blood	Daudi	Primary Tissue=Blood|Tissue Diagnosis=Malignant Lymphoma - Burkitts Type	http://dbarchive.biosciencedbc.jp/kyushu-u/hg38/eachData/bed05/ERX2868776.05.bed	ChIP-Atlas
ERX2868777	hg38	TFs and others	CTCF	Blood	NAMALWA	Primary Tissue=Blood|Tissue Diagnosis=Malignant Lymphoma - Burkitts Type	http://dbarchive.biosciencedbc.jp/kyushu-u/hg38/eachData/bed05/ERX2868777.05.bed	ChIP-Atlas
ERX2868782	hg38	TFs and others	CTCF	Blood	NAMALWA	Primary Tissue=Blood|Tissue Diagnosis=Malignant Lymphoma - Burkitts Type	http://dbarchive.biosciencedbc.jp/kyushu-u/hg38/eachData/bed05/ERX2868782.05.bed	ChIP-Atlas
ERX2868792	hg38	TFs and others	CTCF	Blood	Daudi	Primary Tissue=Blood|Tissue Diagnosis=Malignant Lymphoma - Burkitts Type	http://dbarchive.biosciencedbc.jp/kyushu-u/hg38/eachData/bed05/ERX2868792.05.bed	ChIP-Atlas
ERX2868794	hg38	TFs and others	CTCF	Blood	Jurkat	Primary Tissue=Blood|Tissue Diagnosis=Leukemia Acute Lymphocytic	http://dbarchive.biosciencedbc.jp/kyushu-u/hg38/eachData/bed05/ERX2868794.05.bed	ChIP-Atlas
ERX2868798	hg38	Histone	H3K4me3	Blood	NAMALWA	Primary Tissue=Blood|Tissue Diagnosis=Malignant Lymphoma - Burkitts Type	http://dbarchive.biosciencedbc.jp/kyushu-u/hg38/eachData/bed05/ERX2868798.05.bed	ChIP-Atlas
ERX2868799	hg38	Histone	H3K27me3	Blood	NAMALWA	Primary Tissue=Blood|Tissue Diagnosis=Malignant Lymphoma - Burkitts Type	http://dbarchive.biosciencedbc.jp/kyushu-u/hg38/eachData/bed05/ERX2868799.05.bed	ChIP-Atlas
ERX2868800	hg38	TFs and others	CTCF	Blood	Jurkat	Primary Tissue=Blood|Tissue Diagnosis=Leukemia Acute Lymphocytic	http://dbarchive.biosciencedbc.jp/kyushu-u/hg38/eachData/bed05/ERX2868800.05.bed	ChIP-Atlas
ERX2868801	hg38	TFs and others	CTCF	Blood	KU812	Primary Tissue=Blood|Tissue Diagnosis=Leukemia Chronic Myelogenous	http://dbarchive.biosciencedbc.jp/kyushu-u/hg38/eachData/bed05/ERX2868801.05.bed	ChIP-Atlas
ERX2868803	hg38	Histone	H3K4me3	Blood	NAMALWA	Primary Tissue=Blood|Tissue Diagnosis=Malignant Lymphoma - Burkitts Type	http://dbarchive.biosciencedbc.jp/kyushu-u/hg38/eachData/bed05/ERX2868803.05.bed	ChIP-Atlas
ERX2868804	hg38	Histone	H3K27ac	Blood	NAMALWA	Primary Tissue=Blood|Tissue Diagnosis=Malignant Lymphoma - Burkitts Type	http://dbarchive.biosciencedbc.jp/kyushu-u/hg38/eachData/bed05/ERX2868804.05.bed	ChIP-Atlas
ERX2868805	hg38	Histone	H3K27ac	Blood	RAMOS	Primary Tissue=Blood|Tissue Diagnosis=Malignant Lymphoma - Burkitts Type	http://dbarchive.biosciencedbc.jp/kyushu-u/hg38/eachData/bed05/ERX2868805.05.bed	ChIP-Atlas
ERX2868806	hg38	Histone	H3K27me3	Blood	RAMOS	Primary Tissue=Blood|Tissue Diagnosis=Malignant Lymphoma - Burkitts Type	http://dbarchive.biosciencedbc.jp/kyushu-u/hg38/eachData/bed05/ERX2868806.05.bed	ChIP-Atlas
ERX2868808	hg38	Histone	H3K27ac	Blood	NAMALWA	Primary Tissue=Blood|Tissue Diagnosis=Malignant Lymphoma - Burkitts Type	http://dbarchive.biosciencedbc.jp/kyushu-u/hg38/eachData/bed05/ERX2868808.05.bed	ChIP-Atlas
ERX2868809	hg38	Histone	H3K27me3	Blood	NAMALWA	Primary Tissue=Blood|Tissue Diagnosis=Malignant Lymphoma - Burkitts Type	http://dbarchive.biosciencedbc.jp/kyushu-u/hg38/eachData/bed05/ERX2868809.05.bed	ChIP-Atlas
ERX2868812	hg38	TFs and others	CTCF	Blood	Jurkat	Primary Tissue=Blood|Tissue Diagnosis=Leukemia Acute Lymphocytic	http://dbarchive.biosciencedbc.jp/kyushu-u/hg38/eachData/bed05/ERX2868812.05.bed	ChIP-Atlas
ERX2868821	hg38	TFs and others	CTCF	Blood	Jurkat	Primary Tissue=Blood|Tissue Diagnosis=Leukemia Acute Lymphocytic	http://dbarchive.biosciencedbc.jp/kyushu-u/hg38/eachData/bed05/ERX2868821.05.bed	ChIP-Atlas
ERX2868939	hg38	Histone	H3K4me3	Liver	Hep G2	Primary Tissue=Liver|Tissue Diagnosis=Carcinoma Hepatocellular	http://dbarchive.biosciencedbc.jp/kyushu-u/hg38/eachData/bed05/ERX2868939.05.bed	ChIP-Atlas
ERX2868940	hg38	Histone	H3K4me3	Liver	Hep G2	Primary Tissue=Liver|Tissue Diagnosis=Carcinoma Hepatocellular	http://dbarchive.biosciencedbc.jp/kyushu-u/hg38/eachData/bed05/ERX2868940.05.bed	ChIP-Atlas
ERX2869653	hg38	Histone	H3K4me3	Lung	A549	Primary Tissue=Lung|Tissue Diagnosis=Carcinoma	http://dbarchive.biosciencedbc.jp/kyushu-u/hg38/eachData/bed05/ERX2869653.05.bed	ChIP-Atlas
ERX2869654	hg38	Histone	H3K27ac	Lung	A549	Primary Tissue=Lung|Tissue Diagnosis=Carcinoma	http://dbarchive.biosciencedbc.jp/kyushu-u/hg38/eachData/bed05/ERX2869654.05.bed	ChIP-Atlas
ERX2869655	hg38	Histone	H3K27me3	Lung	A549	Primary Tissue=Lung|Tissue Diagnosis=Carcinoma	http://dbarchive.biosciencedbc.jp/kyushu-u/hg38/eachData/bed05/ERX2869655.05.bed	ChIP-Atlas
ERX2869656	hg38	TFs and others	CTCF	Lung	A549	Primary Tissue=Lung|Tissue Diagnosis=Carcinoma	http://dbarchive.biosciencedbc.jp/kyushu-u/hg38/eachData/bed05/ERX2869656.05.bed	ChIP-Atlas
ERX2869657	hg38	Histone	H3K4me3	Lung	A549	Primary Tissue=Lung|Tissue Diagnosis=Carcinoma	http://dbarchive.biosciencedbc.jp/kyushu-u/hg38/eachData/bed05/ERX2869657.05.bed	ChIP-Atlas
ERX2869658	hg38	Histone	H3K27ac	Lung	A549	Primary Tissue=Lung|Tissue Diagnosis=Carcinoma	http://dbarchive.biosciencedbc.jp/kyushu-u/hg38/eachData/bed05/ERX2869658.05.bed	ChIP-Atlas
ERX2869659	hg38	Histone	H3K27me3	Lung	A549	Primary Tissue=Lung|Tissue Diagnosis=Carcinoma	http://dbarchive.biosciencedbc.jp/kyushu-u/hg38/eachData/bed05/ERX2869659.05.bed	ChIP-Atlas
ERX2869660	hg38	TFs and others	CTCF	Lung	A549	Primary Tissue=Lung|Tissue Diagnosis=Carcinoma	http://dbarchive.biosciencedbc.jp/kyushu-u/hg38/eachData/bed05/ERX2869660.05.bed	ChIP-Atlas
ERX2869661	hg38	Histone	H3K4me3	Lung	BEAS-2B	Primary Tissue=Lung|Tissue Diagnosis=Normal	http://dbarchive.biosciencedbc.jp/kyushu-u/hg38/eachData/bed05/ERX2869661.05.bed	ChIP-Atlas
ERX2869662	hg38	Histone	H3K27ac	Lung	BEAS-2B	Primary Tissue=Lung|Tissue Diagnosis=Normal	http://dbarchive.biosciencedbc.jp/kyushu-u/hg38/eachData/bed05/ERX2869662.05.bed	ChIP-Atlas
ERX2869663	hg38	Histone	H3K27me3	Lung	BEAS-2B	Primary Tissue=Lung|Tissue Diagnosis=Normal	http://dbarchive.biosciencedbc.jp/kyushu-u/hg38/eachData/bed05/ERX2869663.05.bed	ChIP-Atlas
ERX297500	hg38	DNase-seq	DNase-Seq	Blood	Z-138	Primary Tissue=Blood|Tissue Diagnosis=Lymphoma Mantle Cell	http://dbarchive.biosciencedbc.jp/kyushu-u/hg38/eachData/bed05/ERX297500.05.bed	ChIP-Atlas
ERX297501	hg38	DNase-seq	DNase-Seq	Blood	DG-75	Primary Tissue=Blood|Tissue Diagnosis=Malignant Lymphoma - Burkitts Type	http://dbarchive.biosciencedbc.jp/kyushu-u/hg38/eachData/bed05/ERX297501.05.bed	ChIP-Atlas
ERX297502	hg38	DNase-seq	DNase-Seq	Blood	U-266	Primary Tissue=Blood|Tissue Diagnosis=Multiple Myeloma	http://dbarchive.biosciencedbc.jp/kyushu-u/hg38/eachData/bed05/ERX297502.05.bed	ChIP-Atlas
ERX306454	hg38	DNase-seq	DNase-Seq	Digestive tract	LoVo	Primary Tissue=Colon|Tissue Diagnosis=Adenocarcinoma	http://dbarchive.biosciencedbc.jp/kyushu-u/hg38/eachData/bed05/ERX306454.05.bed	ChIP-Atlas
ERX306455	hg38	DNase-seq	DNase-Seq	Digestive tract	LoVo	Primary Tissue=Colon|Tissue Diagnosis=Adenocarcinoma	http://dbarchive.biosciencedbc.jp/kyushu-u/hg38/eachData/bed05/ERX306455.05.bed	ChIP-Atlas
ERX306456	hg38	DNase-seq	DNase-Seq	Digestive tract	LoVo	Primary Tissue=Colon|Tissue Diagnosis=Adenocarcinoma	http://dbarchive.biosciencedbc.jp/kyushu-u/hg38/eachData/bed05/ERX306456.05.bed	ChIP-Atlas
ERX306457	hg38	DNase-seq	DNase-Seq	Digestive tract	LoVo	Primary Tissue=Colon|Tissue Diagnosis=Adenocarcinoma	http://dbarchive.biosciencedbc.jp/kyushu-u/hg38/eachData/bed05/ERX306457.05.bed	ChIP-Atlas
ERX306458	hg38	DNase-seq	DNase-Seq	Digestive tract	LoVo	Primary Tissue=Colon|Tissue Diagnosis=Adenocarcinoma	http://dbarchive.biosciencedbc.jp/kyushu-u/hg38/eachData/bed05/ERX306458.05.bed	ChIP-Atlas
ERX306459	hg38	DNase-seq	DNase-Seq	Digestive tract	LoVo	Primary Tissue=Colon|Tissue Diagnosis=Adenocarcinoma	http://dbarchive.biosciencedbc.jp/kyushu-u/hg38/eachData/bed05/ERX306459.05.bed	ChIP-Atlas
ERX3179433	hg38	TFs and others	CTCF	Unclassified	Unclassified		http://dbarchive.biosciencedbc.jp/kyushu-u/hg38/eachData/bed05/ERX3179433.05.bed	ChIP-Atlas
ERX3179434	hg38	TFs and others	CTCF	Unclassified	Unclassified		http://dbarchive.biosciencedbc.jp/kyushu-u/hg38/eachData/bed05/ERX3179434.05.bed	ChIP-Atlas
ERX3179435	hg38	TFs and others	CTCF	Unclassified	Unclassified		http://dbarchive.biosciencedbc.jp/kyushu-u/hg38/eachData/bed05/ERX3179435.05.bed	ChIP-Atlas
ERX3179436	hg38	TFs and others	CTCF	Unclassified	Unclassified		http://dbarchive.biosciencedbc.jp/kyushu-u/hg38/eachData/bed05/ERX3179436.05.bed	ChIP-Atlas
ERX3179437	hg38	TFs and others	CTCF	Unclassified	Unclassified		http://dbarchive.biosciencedbc.jp/kyushu-u/hg38/eachData/bed05/ERX3179437.05.bed	ChIP-Atlas
ERX3179438	hg38	TFs and others	CTCF	Unclassified	Unclassified		http://dbarchive.biosciencedbc.jp/kyushu-u/hg38/eachData/bed05/ERX3179438.05.bed	ChIP-Atlas
ERX3179439	hg38	Histone	H3K27ac	Unclassified	Unclassified		http://dbarchive.biosciencedbc.jp/kyushu-u/hg38/eachData/bed05/ERX3179439.05.bed	ChIP-Atlas
ERX3179440	hg38	Histone	H3K27ac	Unclassified	Unclassified		http://dbarchive.biosciencedbc.jp/kyushu-u/hg38/eachData/bed05/ERX3179440.05.bed	ChIP-Atlas
ERX3179441	hg38	Histone	H3K27ac	Unclassified	Unclassified		http://dbarchive.biosciencedbc.jp/kyushu-u/hg38/eachData/bed05/ERX3179441.05.bed	ChIP-Atlas
ERX3179442	hg38	Histone	H3K27ac	Unclassified	Unclassified		http://dbarchive.biosciencedbc.jp/kyushu-u/hg38/eachData/bed05/ERX3179442.05.bed	ChIP-Atlas
ERX3179443	hg38	Histone	H3K27me3	Unclassified	Unclassified		http://dbarchive.biosciencedbc.jp/kyushu-u/hg38/eachData/bed05/ERX3179443.05.bed	ChIP-Atlas
ERX3179444	hg38	Histone	H3K27me3	Unclassified	Unclassified		http://dbarchive.biosciencedbc.jp/kyushu-u/hg38/eachData/bed05/ERX3179444.05.bed	ChIP-Atlas
ERX3179445	hg38	Histone	H3K27me3	Unclassified	Unclassified		http://dbarchive.biosciencedbc.jp/kyushu-u/hg38/eachData/bed05/ERX3179445.05.bed	ChIP-Atlas
ERX3179446	hg38	Histone	H3K27me3	Unclassified	Unclassified		http://dbarchive.biosciencedbc.jp/kyushu-u/hg38/eachData/bed05/ERX3179446.05.bed	ChIP-Atlas
ERX3179447	hg38	Histone	H3K4me3	Unclassified	Unclassified		http://dbarchive.biosciencedbc.jp/kyushu-u/hg38/eachData/bed05/ERX3179447.05.bed	ChIP-Atlas
ERX3179448	hg38	Histone	H3K4me3	Unclassified	Unclassified		http://dbarchive.biosciencedbc.jp/kyushu-u/hg38/eachData/bed05/ERX3179448.05.bed	ChIP-Atlas
ERX3179449	hg38	Histone	H3K4me3	Unclassified	Unclassified		http://dbarchive.biosciencedbc.jp/kyushu-u/hg38/eachData/bed05/ERX3179449.05.bed	ChIP-Atlas
ERX3179450	hg38	Histone	H3K4me3	Unclassified	Unclassified		http://dbarchive.biosciencedbc.jp/kyushu-u/hg38/eachData/bed05/ERX3179450.05.bed	ChIP-Atlas
ERX3179451	hg38	Histone	H3K9me3	Unclassified	Unclassified		http://dbarchive.biosciencedbc.jp/kyushu-u/hg38/eachData/bed05/ERX3179451.05.bed	ChIP-Atlas
ERX3179452	hg38	Histone	H3K9me3	Unclassified	Unclassified		http://dbarchive.biosciencedbc.jp/kyushu-u/hg38/eachData/bed05/ERX3179452.05.bed	ChIP-Atlas
ERX3179453	hg38	Histone	H3K9me3	Unclassified	Unclassified		http://dbarchive.biosciencedbc.jp/kyushu-u/hg38/eachData/bed05/ERX3179453.05.bed	ChIP-Atlas
ERX3179454	hg38	Histone	H3K9me3	Unclassified	Unclassified		http://dbarchive.biosciencedbc.jp/kyushu-u/hg38/eachData/bed05/ERX3179454.05.bed	ChIP-Atlas
ERX3183194	hg38	Histone	H3K27me3	Pluripotent stem cell	Expanded potential stem cells		http://dbarchive.biosciencedbc.jp/kyushu-u/hg38/eachData/bed05/ERX3183194.05.bed	ChIP-Atlas
ERX3183196	hg38	Histone	H3K4me3	Pluripotent stem cell	Expanded potential stem cells		http://dbarchive.biosciencedbc.jp/kyushu-u/hg38/eachData/bed05/ERX3183196.05.bed	ChIP-Atlas
ERX3216614	hg38	Histone	H3K4me1	Blood	Lymphoblastoid cell line	Tissue=blood|Lineage=mesoderm|Description=parental cell type to lymphoblastoid cell lines	http://dbarchive.biosciencedbc.jp/kyushu-u/hg38/eachData/bed05/ERX3216614.05.bed	ChIP-Atlas
ERX3216615	hg38	Histone	H3K4me3	Blood	Lymphoblastoid cell line	Tissue=blood|Lineage=mesoderm|Description=parental cell type to lymphoblastoid cell lines	http://dbarchive.biosciencedbc.jp/kyushu-u/hg38/eachData/bed05/ERX3216615.05.bed	ChIP-Atlas
ERX3216617	hg38	Histone	H3K4me1	Blood	Lymphoblastoid cell line	Tissue=blood|Lineage=mesoderm|Description=parental cell type to lymphoblastoid cell lines	http://dbarchive.biosciencedbc.jp/kyushu-u/hg38/eachData/bed05/ERX3216617.05.bed	ChIP-Atlas
ERX3216618	hg38	Histone	H3K4me3	Blood	Lymphoblastoid cell line	Tissue=blood|Lineage=mesoderm|Description=parental cell type to lymphoblastoid cell lines	http://dbarchive.biosciencedbc.jp/kyushu-u/hg38/eachData/bed05/ERX3216618.05.bed	ChIP-Atlas
ERX3216619	hg38	Histone	H3K27ac	Blood	Lymphoblastoid cell line	Tissue=blood|Lineage=mesoderm|Description=parental cell type to lymphoblastoid cell lines	http://dbarchive.biosciencedbc.jp/kyushu-u/hg38/eachData/bed05/ERX3216619.05.bed	ChIP-Atlas
ERX3216621	hg38	Histone	H3K4me3	Blood	Lymphoblastoid cell line	Tissue=blood|Lineage=mesoderm|Description=parental cell type to lymphoblastoid cell lines	http://dbarchive.biosciencedbc.jp/kyushu-u/hg38/eachData/bed05/ERX3216621.05.bed	ChIP-Atlas
ERX3216622	hg38	Histone	H3K27ac	Blood	Lymphoblastoid cell line	Tissue=blood|Lineage=mesoderm|Description=parental cell type to lymphoblastoid cell lines	http://dbarchive.biosciencedbc.jp/kyushu-u/hg38/eachData/bed05/ERX3216622.05.bed	ChIP-Atlas
ERX3216623	hg38	Histone	H3K4me1	Blood	Lymphoblastoid cell line	Tissue=blood|Lineage=mesoderm|Description=parental cell type to lymphoblastoid cell lines	http://dbarchive.biosciencedbc.jp/kyushu-u/hg38/eachData/bed05/ERX3216623.05.bed	ChIP-Atlas
ERX3216624	hg38	Histone	H3K4me3	Blood	Lymphoblastoid cell line	Tissue=blood|Lineage=mesoderm|Description=parental cell type to lymphoblastoid cell lines	http://dbarchive.biosciencedbc.jp/kyushu-u/hg38/eachData/bed05/ERX3216624.05.bed	ChIP-Atlas
ERX3216625	hg38	Histone	H3K27ac	Blood	Lymphoblastoid cell line	Tissue=blood|Lineage=mesoderm|Description=parental cell type to lymphoblastoid cell lines	http://dbarchive.biosciencedbc.jp/kyushu-u/hg38/eachData/bed05/ERX3216625.05.bed	ChIP-Atlas
ERX3216626	hg38	Histone	H3K4me1	Blood	Lymphoblastoid cell line	Tissue=blood|Lineage=mesoderm|Description=parental cell type to lymphoblastoid cell lines	http://dbarchive.biosciencedbc.jp/kyushu-u/hg38/eachData/bed05/ERX3216626.05.bed	ChIP-Atlas
ERX3216628	hg38	Histone	H3K27ac	Blood	Lymphoblastoid cell line	Tissue=blood|Lineage=mesoderm|Description=parental cell type to lymphoblastoid cell lines	http://dbarchive.biosciencedbc.jp/kyushu-u/hg38/eachData/bed05/ERX3216628.05.bed	ChIP-Atlas
ERX3216629	hg38	Histone	H3K4me1	Blood	Lymphoblastoid cell line	Tissue=blood|Lineage=mesoderm|Description=parental cell type to lymphoblastoid cell lines	http://dbarchive.biosciencedbc.jp/kyushu-u/hg38/eachData/bed05/ERX3216629.05.bed	ChIP-Atlas
ERX3216630	hg38	Histone	H3K4me3	Blood	Lymphoblastoid cell line	Tissue=blood|Lineage=mesoderm|Description=parental cell type to lymphoblastoid cell lines	http://dbarchive.biosciencedbc.jp/kyushu-u/hg38/eachData/bed05/ERX3216630.05.bed	ChIP-Atlas
ERX3216632	hg38	Histone	H3K4me1	Blood	Lymphoblastoid cell line	Tissue=blood|Lineage=mesoderm|Description=parental cell type to lymphoblastoid cell lines	http://dbarchive.biosciencedbc.jp/kyushu-u/hg38/eachData/bed05/ERX3216632.05.bed	ChIP-Atlas
ERX3216633	hg38	Histone	H3K4me3	Blood	Lymphoblastoid cell line	Tissue=blood|Lineage=mesoderm|Description=parental cell type to lymphoblastoid cell lines	http://dbarchive.biosciencedbc.jp/kyushu-u/hg38/eachData/bed05/ERX3216633.05.bed	ChIP-Atlas
ERX3216635	hg38	Histone	H3K4me1	Blood	Lymphoblastoid cell line	Tissue=blood|Lineage=mesoderm|Description=parental cell type to lymphoblastoid cell lines	http://dbarchive.biosciencedbc.jp/kyushu-u/hg38/eachData/bed05/ERX3216635.05.bed	ChIP-Atlas
ERX3216636	hg38	Histone	H3K4me3	Blood	Lymphoblastoid cell line	Tissue=blood|Lineage=mesoderm|Description=parental cell type to lymphoblastoid cell lines	http://dbarchive.biosciencedbc.jp/kyushu-u/hg38/eachData/bed05/ERX3216636.05.bed	ChIP-Atlas
ERX3216637	hg38	Histone	H3K27ac	Blood	Lymphoblastoid cell line	Tissue=blood|Lineage=mesoderm|Description=parental cell type to lymphoblastoid cell lines	http://dbarchive.biosciencedbc.jp/kyushu-u/hg38/eachData/bed05/ERX3216637.05.bed	ChIP-Atlas
ERX3216638	hg38	Histone	H3K4me1	Blood	Lymphoblastoid cell line	Tissue=blood|Lineage=mesoderm|Description=parental cell type to lymphoblastoid cell lines	http://dbarchive.biosciencedbc.jp/kyushu-u/hg38/eachData/bed05/ERX3216638.05.bed	ChIP-Atlas
ERX3216639	hg38	Histone	H3K4me3	Blood	Lymphoblastoid cell line	Tissue=blood|Lineage=mesoderm|Description=parental cell type to lymphoblastoid cell lines	http://dbarchive.biosciencedbc.jp/kyushu-u/hg38/eachData/bed05/ERX3216639.05.bed	ChIP-Atlas
ERX3216643	hg38	Histone	H3K27ac	Blood	Lymphoblastoid cell line	Tissue=blood|Lineage=mesoderm|Description=parental cell type to lymphoblastoid cell lines	http://dbarchive.biosciencedbc.jp/kyushu-u/hg38/eachData/bed05/ERX3216643.05.bed	ChIP-Atlas
ERX3216646	hg38	Histone	H3K27ac	Blood	Lymphoblastoid cell line	Tissue=blood|Lineage=mesoderm|Description=parental cell type to lymphoblastoid cell lines	http://dbarchive.biosciencedbc.jp/kyushu-u/hg38/eachData/bed05/ERX3216646.05.bed	ChIP-Atlas
ERX3216647	hg38	Histone	H3K4me1	Blood	Lymphoblastoid cell line	Tissue=blood|Lineage=mesoderm|Description=parental cell type to lymphoblastoid cell lines	http://dbarchive.biosciencedbc.jp/kyushu-u/hg38/eachData/bed05/ERX3216647.05.bed	ChIP-Atlas
ERX3216648	hg38	Histone	H3K4me3	Blood	Lymphoblastoid cell line	Tissue=blood|Lineage=mesoderm|Description=parental cell type to lymphoblastoid cell lines	http://dbarchive.biosciencedbc.jp/kyushu-u/hg38/eachData/bed05/ERX3216648.05.bed	ChIP-Atlas
ERX3216649	hg38	Histone	H3K27ac	Blood	Lymphoblastoid cell line	Tissue=blood|Lineage=mesoderm|Description=parental cell type to lymphoblastoid cell lines	http://dbarchive.biosciencedbc.jp/kyushu-u/hg38/eachData/bed05/ERX3216649.05.bed	ChIP-Atlas
ERX3216650	hg38	Histone	H3K4me1	Blood	Lymphoblastoid cell line	Tissue=blood|Lineage=mesoderm|Description=parental cell type to lymphoblastoid cell lines	http://dbarchive.biosciencedbc.jp/kyushu-u/hg38/eachData/bed05/ERX3216650.05.bed	ChIP-Atlas
ERX3216658	hg38	Histone	H3K27ac	Blood	Lymphoblastoid cell line	Tissue=blood|Lineage=mesoderm|Description=parental cell type to lymphoblastoid cell lines	http://dbarchive.biosciencedbc.jp/kyushu-u/hg38/eachData/bed05/ERX3216658.05.bed	ChIP-Atlas
ERX3216659	hg38	Histone	H3K4me1	Blood	Lymphoblastoid cell line	Tissue=blood|Lineage=mesoderm|Description=parental cell type to lymphoblastoid cell lines	http://dbarchive.biosciencedbc.jp/kyushu-u/hg38/eachData/bed05/ERX3216659.05.bed	ChIP-Atlas
ERX3216660	hg38	Histone	H3K4me3	Blood	Lymphoblastoid cell line	Tissue=blood|Lineage=mesoderm|Description=parental cell type to lymphoblastoid cell lines	http://dbarchive.biosciencedbc.jp/kyushu-u/hg38/eachData/bed05/ERX3216660.05.bed	ChIP-Atlas
ERX3216669	hg38	Histone	H3K4me3	Blood	Lymphoblastoid cell line	Tissue=blood|Lineage=mesoderm|Description=parental cell type to lymphoblastoid cell lines	http://dbarchive.biosciencedbc.jp/kyushu-u/hg38/eachData/bed05/ERX3216669.05.bed	ChIP-Atlas
ERX3216670	hg38	Histone	H3K27ac	Blood	Lymphoblastoid cell line	Tissue=blood|Lineage=mesoderm|Description=parental cell type to lymphoblastoid cell lines	http://dbarchive.biosciencedbc.jp/kyushu-u/hg38/eachData/bed05/ERX3216670.05.bed	ChIP-Atlas
ERX3216671	hg38	Histone	H3K4me1	Blood	Lymphoblastoid cell line	Tissue=blood|Lineage=mesoderm|Description=parental cell type to lymphoblastoid cell lines	http://dbarchive.biosciencedbc.jp/kyushu-u/hg38/eachData/bed05/ERX3216671.05.bed	ChIP-Atlas
ERX3216680	hg38	Histone	H3K4me1	Blood	Lymphoblastoid cell line	Tissue=blood|Lineage=mesoderm|Description=parental cell type to lymphoblastoid cell lines	http://dbarchive.biosciencedbc.jp/kyushu-u/hg38/eachData/bed05/ERX3216680.05.bed	ChIP-Atlas
ERX3216681	hg38	Histone	H3K4me3	Blood	Lymphoblastoid cell line	Tissue=blood|Lineage=mesoderm|Description=parental cell type to lymphoblastoid cell lines	http://dbarchive.biosciencedbc.jp/kyushu-u/hg38/eachData/bed05/ERX3216681.05.bed	ChIP-Atlas
ERX3216682	hg38	Histone	H3K27ac	Blood	Lymphoblastoid cell line	Tissue=blood|Lineage=mesoderm|Description=parental cell type to lymphoblastoid cell lines	http://dbarchive.biosciencedbc.jp/kyushu-u/hg38/eachData/bed05/ERX3216682.05.bed	ChIP-Atlas
ERX3216691	hg38	Histone	H3K27ac	Blood	Lymphoblastoid cell line	Tissue=blood|Lineage=mesoderm|Description=parental cell type to lymphoblastoid cell lines	http://dbarchive.biosciencedbc.jp/kyushu-u/hg38/eachData/bed05/ERX3216691.05.bed	ChIP-Atlas
ERX3216692	hg38	Histone	H3K4me1	Blood	Lymphoblastoid cell line	Tissue=blood|Lineage=mesoderm|Description=parental cell type to lymphoblastoid cell lines	http://dbarchive.biosciencedbc.jp/kyushu-u/hg38/eachData/bed05/ERX3216692.05.bed	ChIP-Atlas
ERX3216693	hg38	Histone	H3K4me3	Blood	Lymphoblastoid cell line	Tissue=blood|Lineage=mesoderm|Description=parental cell type to lymphoblastoid cell lines	http://dbarchive.biosciencedbc.jp/kyushu-u/hg38/eachData/bed05/ERX3216693.05.bed	ChIP-Atlas
ERX3216694	hg38	Histone	H3K27ac	Blood	Lymphoblastoid cell line	Tissue=blood|Lineage=mesoderm|Description=parental cell type to lymphoblastoid cell lines	http://dbarchive.biosciencedbc.jp/kyushu-u/hg38/eachData/bed05/ERX3216694.05.bed	ChIP-Atlas
ERX3216695	hg38	Histone	H3K4me1	Blood	Lymphoblastoid cell line	Tissue=blood|Lineage=mesoderm|Description=parental cell type to lymphoblastoid cell lines	http://dbarchive.biosciencedbc.jp/kyushu-u/hg38/eachData/bed05/ERX3216695.05.bed	ChIP-Atlas
ERX3216696	hg38	Histone	H3K4me3	Blood	Lymphoblastoid cell line	Tissue=blood|Lineage=mesoderm|Description=parental cell type to lymphoblastoid cell lines	http://dbarchive.biosciencedbc.jp/kyushu-u/hg38/eachData/bed05/ERX3216696.05.bed	ChIP-Atlas
ERX3216697	hg38	Histone	H3K27ac	Blood	Lymphoblastoid cell line	Tissue=blood|Lineage=mesoderm|Description=parental cell type to lymphoblastoid cell lines	http://dbarchive.biosciencedbc.jp/kyushu-u/hg38/eachData/bed05/ERX3216697.05.bed	ChIP-Atlas
ERX3216698	hg38	Histone	H3K4me1	Blood	Lymphoblastoid cell line	Tissue=blood|Lineage=mesoderm|Description=parental cell type to lymphoblastoid cell lines	http://dbarchive.biosciencedbc.jp/kyushu-u/hg38/eachData/bed05/ERX3216698.05.bed	ChIP-Atlas
ERX3216699	hg38	Histone	H3K4me3	Blood	Lymphoblastoid cell line	Tissue=blood|Lineage=mesoderm|Description=parental cell type to lymphoblastoid cell lines	http://dbarchive.biosciencedbc.jp/kyushu-u/hg38/eachData/bed05/ERX3216699.05.bed	ChIP-Atlas
ERX3216700	hg38	Histone	H3K27ac	Blood	Lymphoblastoid cell line	Tissue=blood|Lineage=mesoderm|Description=parental cell type to lymphoblastoid cell lines	http://dbarchive.biosciencedbc.jp/kyushu-u/hg38/eachData/bed05/ERX3216700.05.bed	ChIP-Atlas
ERX3216701	hg38	Histone	H3K4me1	Blood	Lymphoblastoid cell line	Tissue=blood|Lineage=mesoderm|Description=parental cell type to lymphoblastoid cell lines	http://dbarchive.biosciencedbc.jp/kyushu-u/hg38/eachData/bed05/ERX3216701.05.bed	ChIP-Atlas
ERX3216704	hg38	Histone	H3K4me1	Blood	Lymphoblastoid cell line	Tissue=blood|Lineage=mesoderm|Description=parental cell type to lymphoblastoid cell lines	http://dbarchive.biosciencedbc.jp/kyushu-u/hg38/eachData/bed05/ERX3216704.05.bed	ChIP-Atlas
ERX3216705	hg38	Histone	H3K4me3	Blood	Lymphoblastoid cell line	Tissue=blood|Lineage=mesoderm|Description=parental cell type to lymphoblastoid cell lines	http://dbarchive.biosciencedbc.jp/kyushu-u/hg38/eachData/bed05/ERX3216705.05.bed	ChIP-Atlas
ERX3216706	hg38	Histone	H3K27ac	Blood	Lymphoblastoid cell line	Tissue=blood|Lineage=mesoderm|Description=parental cell type to lymphoblastoid cell lines	http://dbarchive.biosciencedbc.jp/kyushu-u/hg38/eachData/bed05/ERX3216706.05.bed	ChIP-Atlas
ERX3216707	hg38	Histone	H3K4me1	Blood	Lymphoblastoid cell line	Tissue=blood|Lineage=mesoderm|Description=parental cell type to lymphoblastoid cell lines	http://dbarchive.biosciencedbc.jp/kyushu-u/hg38/eachData/bed05/ERX3216707.05.bed	ChIP-Atlas
ERX3216708	hg38	Histone	H3K4me3	Blood	Lymphoblastoid cell line	Tissue=blood|Lineage=mesoderm|Description=parental cell type to lymphoblastoid cell lines	http://dbarchive.biosciencedbc.jp/kyushu-u/hg38/eachData/bed05/ERX3216708.05.bed	ChIP-Atlas
ERX3216709	hg38	Histone	H3K27ac	Blood	Lymphoblastoid cell line	Tissue=blood|Lineage=mesoderm|Description=parental cell type to lymphoblastoid cell lines	http://dbarchive.biosciencedbc.jp/kyushu-u/hg38/eachData/bed05/ERX3216709.05.bed	ChIP-Atlas
ERX3216710	hg38	Histone	H3K4me1	Blood	Lymphoblastoid cell line	Tissue=blood|Lineage=mesoderm|Description=parental cell type to lymphoblastoid cell lines	http://dbarchive.biosciencedbc.jp/kyushu-u/hg38/eachData/bed05/ERX3216710.05.bed	ChIP-Atlas
ERX3216711	hg38	Histone	H3K4me3	Blood	Lymphoblastoid cell line	Tissue=blood|Lineage=mesoderm|Description=parental cell type to lymphoblastoid cell lines	http://dbarchive.biosciencedbc.jp/kyushu-u/hg38/eachData/bed05/ERX3216711.05.bed	ChIP-Atlas
ERX3216712	hg38	Histone	H3K27ac	Blood	Lymphoblastoid cell line	Tissue=blood|Lineage=mesoderm|Description=parental cell type to lymphoblastoid cell lines	http://dbarchive.biosciencedbc.jp/kyushu-u/hg38/eachData/bed05/ERX3216712.05.bed	ChIP-Atlas
ERX3216714	hg38	Histone	H3K4me3	Blood	Lymphoblastoid cell line	Tissue=blood|Lineage=mesoderm|Description=parental cell type to lymphoblastoid cell lines	http://dbarchive.biosciencedbc.jp/kyushu-u/hg38/eachData/bed05/ERX3216714.05.bed	ChIP-Atlas
ERX3216715	hg38	Histone	H3K27ac	Blood	Lymphoblastoid cell line	Tissue=blood|Lineage=mesoderm|Description=parental cell type to lymphoblastoid cell lines	http://dbarchive.biosciencedbc.jp/kyushu-u/hg38/eachData/bed05/ERX3216715.05.bed	ChIP-Atlas
ERX3216716	hg38	Histone	H3K4me1	Blood	Lymphoblastoid cell line	Tissue=blood|Lineage=mesoderm|Description=parental cell type to lymphoblastoid cell lines	http://dbarchive.biosciencedbc.jp/kyushu-u/hg38/eachData/bed05/ERX3216716.05.bed	ChIP-Atlas
ERX3216717	hg38	Histone	H3K4me3	Blood	Lymphoblastoid cell line	Tissue=blood|Lineage=mesoderm|Description=parental cell type to lymphoblastoid cell lines	http://dbarchive.biosciencedbc.jp/kyushu-u/hg38/eachData/bed05/ERX3216717.05.bed	ChIP-Atlas
ERX3216718	hg38	Histone	H3K27ac	Blood	Lymphoblastoid cell line	Tissue=blood|Lineage=mesoderm|Description=parental cell type to lymphoblastoid cell lines	http://dbarchive.biosciencedbc.jp/kyushu-u/hg38/eachData/bed05/ERX3216718.05.bed	ChIP-Atlas
ERX3216719	hg38	Histone	H3K4me1	Blood	Lymphoblastoid cell line	Tissue=blood|Lineage=mesoderm|Description=parental cell type to lymphoblastoid cell lines	http://dbarchive.biosciencedbc.jp/kyushu-u/hg38/eachData/bed05/ERX3216719.05.bed	ChIP-Atlas
ERX3216720	hg38	Histone	H3K4me3	Blood	Lymphoblastoid cell line	Tissue=blood|Lineage=mesoderm|Description=parental cell type to lymphoblastoid cell lines	http://dbarchive.biosciencedbc.jp/kyushu-u/hg38/eachData/bed05/ERX3216720.05.bed	ChIP-Atlas
ERX3216721	hg38	Histone	H3K27ac	Blood	Lymphoblastoid cell line	Tissue=blood|Lineage=mesoderm|Description=parental cell type to lymphoblastoid cell lines	http://dbarchive.biosciencedbc.jp/kyushu-u/hg38/eachData/bed05/ERX3216721.05.bed	ChIP-Atlas
ERX3216722	hg38	Histone	H3K4me1	Blood	Lymphoblastoid cell line	Tissue=blood|Lineage=mesoderm|Description=parental cell type to lymphoblastoid cell lines	http://dbarchive.biosciencedbc.jp/kyushu-u/hg38/eachData/bed05/ERX3216722.05.bed	ChIP-Atlas
ERX3216723	hg38	Histone	H3K4me3	Blood	Lymphoblastoid cell line	Tissue=blood|Lineage=mesoderm|Description=parental cell type to lymphoblastoid cell lines	http://dbarchive.biosciencedbc.jp/kyushu-u/hg38/eachData/bed05/ERX3216723.05.bed	ChIP-Atlas
ERX3216724	hg38	Histone	H3K27ac	Blood	Lymphoblastoid cell line	Tissue=blood|Lineage=mesoderm|Description=parental cell type to lymphoblastoid cell lines	http://dbarchive.biosciencedbc.jp/kyushu-u/hg38/eachData/bed05/ERX3216724.05.bed	ChIP-Atlas
ERX3216725	hg38	Histone	H3K4me1	Blood	Lymphoblastoid cell line	Tissue=blood|Lineage=mesoderm|Description=parental cell type to lymphoblastoid cell lines	http://dbarchive.biosciencedbc.jp/kyushu-u/hg38/eachData/bed05/ERX3216725.05.bed	ChIP-Atlas
ERX3216726	hg38	Histone	H3K4me3	Blood	Lymphoblastoid cell line	Tissue=blood|Lineage=mesoderm|Description=parental cell type to lymphoblastoid cell lines	http://dbarchive.biosciencedbc.jp/kyushu-u/hg38/eachData/bed05/ERX3216726.05.bed	ChIP-Atlas
ERX3216727	hg38	Histone	H3K27ac	Blood	Lymphoblastoid cell line	Tissue=blood|Lineage=mesoderm|Description=parental cell type to lymphoblastoid cell lines	http://dbarchive.biosciencedbc.jp/kyushu-u/hg38/eachData/bed05/ERX3216727.05.bed	ChIP-Atlas
ERX3216728	hg38	Histone	H3K4me1	Blood	Lymphoblastoid cell line	Tissue=blood|Lineage=mesoderm|Description=parental cell type to lymphoblastoid cell lines	http://dbarchive.biosciencedbc.jp/kyushu-u/hg38/eachData/bed05/ERX3216728.05.bed	ChIP-Atlas
ERX3216729	hg38	Histone	H3K4me3	Blood	Lymphoblastoid cell line	Tissue=blood|Lineage=mesoderm|Description=parental cell type to lymphoblastoid cell lines	http://dbarchive.biosciencedbc.jp/kyushu-u/hg38/eachData/bed05/ERX3216729.05.bed	ChIP-Atlas
ERX3216730	hg38	Histone	H3K27ac	Blood	Lymphoblastoid cell line	Tissue=blood|Lineage=mesoderm|Description=parental cell type to lymphoblastoid cell lines	http://dbarchive.biosciencedbc.jp/kyushu-u/hg38/eachData/bed05/ERX3216730.05.bed	ChIP-Atlas
[truncated: 39,001 more rows]

## Sheet: TableS4_ATACseq
File accession	Assay	Biosample term name	Assembly	File download URL	Source
[truncated: 2 more rows]

## Sheet: TableS5_motifs
name	transcription factor	source
M6147_1.02	ARID3A	CisBP database, doi:10.1016/j.cell.2014.08.009
[truncated: 580 more rows]

## Sheet: TableS6_validation_data
Biosample term name	target	Experiment Accessions	Biosample type
[truncated: 391 more rows]

[truncated: 4 more sheets: TableS7_epitome_v_defcom, TableS8_method_compare, TableS9_deepsea_compare, TableS10_motif_chip_overlap]
